# Supplementary material for: 3-(Pyridin-4-ylmeth­oxy)phenol
Source: Acta Crystallogr Sect E Struct Rep Online. 2010 Nov 13;66(Pt 12):o3147. doi: 10.1107/S1600536810045800 (PMC3011644; doi:10.1107/S1600536810045800)
Supplement: Supplementary file 2 [file e-66-o3147-Isup2.hkl]

#
# h,k,l, Fc-squared, Fo-squared, sigma(Fo-squared) and status flag
#
data_I
_shelx_title ' p21n in P2(1)/n'
_shelx_refln_list_code          4
_shelx_F_calc_maximum      130.45
_exptl_crystal_F_000       424.00
_reflns_d_resolution_high  0.8102
 
loop_
 _symmetry_equiv_pos_as_xyz
 'x, y, z'
 '-x+1/2, y+1/2, -z+1/2'
 '-x, -y, -z'
 'x-1/2, -y-1/2, z-1/2'
 
_cell_length_a     6.6551
_cell_length_b     9.1160
_cell_length_c    17.0039
_cell_angle_alpha  90.000
_cell_angle_beta  100.501
_cell_angle_gamma  90.000
 
_shelx_F_squared_multiplier     1.000
 
loop_
 _refln_index_h
 _refln_index_k
 _refln_index_l
 _refln_F_squared_calc
 _refln_F_squared_meas
 _refln_F_squared_sigma
 _refln_observed_status
   2   0   0        5.87        3.17      2.27 o
   4   0   0      155.19      169.06     19.18 o
   6   0   0      961.76      958.78     76.84 o
   8   0   0       14.36        8.07      7.02 o
   1   1   0       95.85      105.49      9.89 o
   2   1   0       75.08       70.90      5.28 o
   3   1   0      731.94      754.60     37.55 o
   4   1   0      113.85      134.97      9.21 o
   5   1   0      107.47      105.12      8.59 o
   6   1   0      159.41      171.52     16.80 o
   7   1   0        0.79        0.16      3.18 o
   8   1   0       28.53       29.79      8.43 o
   0   2   0     2766.39     2801.94    371.58 o
   1   2   0      892.29      844.27     46.40 o
   2   2   0      146.81      129.84      4.47 o
   3   2   0      399.18      428.80     24.63 o
   4   2   0       28.42       23.03      3.63 o
   5   2   0       41.70       49.28      5.49 o
   6   2   0       19.20       15.41      4.16 o
   7   2   0       19.55       18.06      6.01 o
   1   3   0       79.02       82.58      4.02 o
   2   3   0       41.54       43.36      2.88 o
   3   3   0      188.18      204.59      9.39 o
   4   3   0       29.70       33.14      3.58 o
   5   3   0       11.42       18.35      4.06 o
   6   3   0      168.22      149.61     11.79 o
   7   3   0       60.90       59.15      9.04 o
   0   4   0      969.75     1015.28    121.13 o
   1   4   0      117.45      113.58      8.90 o
   2   4   0       70.60       82.13      3.90 o
   3   4   0      223.36      227.07     10.47 o
   4   4   0       15.29       16.43      4.24 o
   5   4   0      210.86      208.61     32.98 o
   6   4   0        0.46        1.58      4.63 o
   7   4   0       29.67       35.68      9.61 o
   1   5   0      439.78      466.43     28.32 o
   2   5   0       37.13       44.24      3.36 o
   3   5   0       68.84       70.50      6.60 o
   4   5   0      113.02      115.73      9.05 o
   5   5   0       44.86       41.16     11.98 o
   6   5   0        0.36        0.60      4.58 o
   7   5   0       61.43       71.56     16.50 o
   0   6   0      247.76      260.26     47.71 o
   1   6   0       10.47        6.70      3.05 o
   2   6   0      257.60      268.23     21.31 o
   3   6   0       28.52       30.66      4.59 o
   4   6   0      144.68      149.81     15.73 o
   5   6   0      106.37      107.46     13.35 o
   6   6   0       38.70       44.88      9.89 o
   1   7   0      261.34      277.42     12.93 o
   2   7   0        0.02       -2.44      2.44 o
   3   7   0       23.73       21.21      4.37 o
   4   7   0       28.86       34.27      6.43 o
   5   7   0      100.63      135.17     15.46 o
   6   7   0       73.26       86.14     23.56 o
   0   8   0        0.19       -5.32      5.91 o
   1   8   0        4.05        0.46      4.46 o
   2   8   0       18.12       18.83      4.24 o
   3   8   0       45.97       41.98      6.17 o
   4   8   0        0.68       -1.05      3.88 o
   5   8   0       97.30      105.52     14.46 o
   1   9   0      188.78      186.11     14.98 o
   2   9   0       50.78       49.08     10.22 o
   3   9   0       29.79       16.16      7.20 o
   4   9   0        2.00        3.86      5.91 o
   0  10   0       20.84       13.06      9.72 o
   1  10   0       94.10       93.58     13.77 o
   2  10   0       14.53       17.27      7.62 o
   3  10   0        4.34       -1.10      6.01 o
   1  11   0        4.39        3.18      6.93 o
  -7   0   1      233.20      233.01     19.96 o
  -5   0   1       95.46       96.78     10.63 o
  -3   0   1      235.10      263.16     23.17 o
  -1   0   1      187.71      166.74      7.01 o
   1   0   1     3973.99     4003.12     32.36 o
   3   0   1       78.77       87.30      6.60 o
   5   0   1        8.61        6.25      4.20 o
   7   0   1        8.63        4.96      5.27 o
  -8   1   1        0.57        1.14      4.86 o
  -7   1   1       16.45       16.59      4.89 o
  -6   1   1      193.58      174.86     13.10 o
  -5   1   1      180.07      168.28      8.57 o
  -4   1   1      117.37      118.49      6.28 o
  -3   1   1      310.41      312.82     16.39 o
  -2   1   1        7.14        8.51      1.74 o
  -1   1   1      214.67      203.14     12.06 o
   0   1   1     1564.43     1536.27     47.62 o
   1   1   1      162.34      167.06      5.59 o
   2   1   1       60.06       61.10      5.12 o
   3   1   1     1193.42     1231.46     89.44 o
   4   1   1        8.62       10.89      2.73 o
   5   1   1      232.06      242.84      9.85 o
   6   1   1      331.50      326.19     28.02 o
   7   1   1        0.34       -1.34      3.27 o
  -8   2   1        0.38       -2.10      4.45 o
  -7   2   1       55.93       51.56      8.36 o
  -6   2   1      129.78      124.93      9.02 o
  -5   2   1        1.55        3.01      2.78 o
  -4   2   1      311.36      315.00     21.02 o
  -3   2   1      248.59      283.21     10.56 o
  -2   2   1      677.14      607.25     21.86 o
  -1   2   1       14.23       13.06      1.55 o
   0   2   1     9579.38     9060.61    720.72 o
   1   2   1        0.26        1.58      0.99 o
   2   2   1       78.68       87.12      2.95 o
   3   2   1        2.35        4.05      1.61 o
   4   2   1      145.27      132.21      9.02 o
   5   2   1       85.18       83.28      7.10 o
   6   2   1       52.04       52.47      6.43 o
   7   2   1        0.68       -0.31      4.24 o
  -7   3   1       19.92       10.64      9.12 o
  -6   3   1       35.63       32.20      6.59 o
  -5   3   1       14.67       13.95      4.22 o
  -4   3   1      884.97      918.36     49.83 o
  -3   3   1     1162.20     1194.44     54.18 o
  -2   3   1      352.06      349.95     15.12 o
  -1   3   1      736.70      719.62     34.10 o
   0   3   1     7592.23     7666.96    544.25 o
   1   3   1        7.47        5.84      1.23 o
   2   3   1      494.19      528.29     28.02 o
   3   3   1      189.18      177.11     14.13 o
   4   3   1       18.85       16.05      2.85 o
   5   3   1      154.67      147.52     12.40 o
   6   3   1       44.76       43.98      7.36 o
   7   3   1        4.34        0.72      4.45 o
  -7   4   1       42.97       28.64      9.17 o
  -6   4   1        4.73        2.34      4.74 o
  -5   4   1      100.20      100.13     11.90 o
  -4   4   1      341.34      341.57     25.86 o
  -3   4   1       28.71       29.88      3.18 o
  -2   4   1       76.78       86.35      4.06 o
  -1   4   1       78.04       76.33      3.49 o
   0   4   1      184.63      181.08     15.71 o
   1   4   1      874.92      928.57     51.31 o
   2   4   1        0.69        0.03      1.14 o
   3   4   1        0.52       -0.03      1.50 o
   4   4   1      213.80      212.45     12.64 o
   5   4   1       20.38       31.37      7.40 o
   6   4   1      186.24      188.14     15.72 o
   7   4   1       22.59       37.65      9.86 o
  -7   5   1        1.19        4.63      5.97 o
  -6   5   1       23.32       24.20     11.16 o
  -5   5   1       46.23       50.77     10.17 o
  -4   5   1        0.87       -2.72      2.72 o
  -3   5   1        4.45        5.54      2.68 o
  -2   5   1       26.73       29.01      3.06 o
  -1   5   1      265.88      263.29     10.95 o
   0   5   1       44.26       50.11      4.97 o
   1   5   1       48.18       56.74      4.11 o
   2   5   1      335.91      329.85     22.41 o
   3   5   1      646.40      643.42     37.95 o
   4   5   1        0.03        0.61      3.01 o
   5   5   1        3.55       -0.82      3.70 o
   6   5   1        1.62        7.41      6.16 o
   7   5   1       10.95       13.85      7.72 o
  -6   6   1      123.30      119.69     15.06 o
  -5   6   1      167.20      165.60     14.98 o
  -4   6   1       23.05       23.71      5.26 o
  -3   6   1        0.96        2.81      2.79 o
  -2   6   1        8.14        6.06      2.78 o
  -1   6   1      267.82      277.09     17.75 o
   0   6   1        3.77        4.85      2.23 o
   1   6   1      144.82      151.39      8.45 o
   2   6   1      187.24      188.02     13.31 o
   3   6   1      126.09      129.10      7.62 o
   4   6   1       11.48       11.07      4.23 o
   5   6   1      107.08      110.35     13.85 o
   6   6   1       72.75       91.31     13.71 o
  -6   7   1        0.06        4.69      5.92 o
  -5   7   1        8.18        1.68      5.14 o
  -4   7   1        9.30        6.69      4.35 o
  -3   7   1       36.06       38.29      5.40 o
  -2   7   1        6.73        2.88      2.78 o
  -1   7   1      136.01      141.65     10.64 o
   0   7   1       17.38       14.20      3.99 o
   1   7   1      124.02      129.48     13.07 o
   2   7   1       40.57       45.98      5.56 o
   3   7   1       79.92       76.84      7.19 o
   4   7   1        1.41        0.19      3.67 o
   5   7   1       17.46       12.25      6.41 o
   6   7   1       40.62       50.38     18.06 o
  -5   8   1       63.03       83.70     12.87 o
  -4   8   1        0.05       -0.63      3.76 o
  -3   8   1       53.14       54.89      6.59 o
  -2   8   1      161.19      183.43     20.49 o
  -1   8   1      287.11      257.29     16.14 o
   0   8   1       12.45        3.88      5.13 o
   1   8   1      129.32      116.31     13.17 o
   2   8   1       14.17       15.71      4.07 o
   3   8   1       47.26       53.19      6.61 o
   4   8   1       74.29       82.66      9.79 o
   5   8   1       53.17       59.05     11.42 o
  -4   9   1       13.65       11.38      6.90 o
  -3   9   1        0.56       -0.61      5.36 o
  -2   9   1       24.34       22.06      7.50 o
  -1   9   1      147.81      143.88     15.49 o
   0   9   1       27.49       35.27      8.76 o
   1   9   1       14.96       14.18      6.65 o
   2   9   1       12.01       12.11      7.70 o
   3   9   1       12.37       13.15      5.50 o
   4   9   1       16.74       14.64      5.82 o
  -3  10   1        1.90        6.88      6.92 o
  -2  10   1        4.28        7.95      6.58 o
  -1  10   1       22.99       15.13      7.26 o
   0  10   1       29.99       24.54      8.41 o
   1  10   1        0.37       -2.04      4.98 o
   2  10   1       55.93       60.01     11.44 o
   3  10   1        0.72       -2.09      5.63 o
  -1  11   1        0.08        1.65      6.27 o
   0  11   1       51.58       31.54     10.04 o
   1  11   1       13.16        3.44      6.71 o
  -8   0   2        1.66        2.88      8.27 o
  -6   0   2      550.31      569.37     91.00 o
  -4   0   2      437.08      460.18     53.30 o
  -2   0   2        6.56        9.48      2.70 o
   0   0   2      833.03      835.88     12.65 o
   2   0   2      974.38      929.00    108.21 o
   4   0   2       27.58       33.40      8.66 o
   6   0   2      263.95      265.99     22.09 o
  -8   1   2        0.48        2.21      4.34 o
  -7   1   2      156.73      161.97     18.56 o
  -6   1   2       35.81       29.09      5.23 o
  -5   1   2        1.18       -1.22      2.30 o
  -4   1   2      172.65      175.90      7.43 o
  -3   1   2     1151.93     1111.20     46.58 o
  -2   1   2      519.22      479.82     20.14 o
  -1   1   2     4485.53     4039.12    200.17 o
   0   1   2      292.18      294.38      6.51 o
   1   1   2        0.79        0.89      1.09 o
   2   1   2      218.20      227.25     11.29 o
   3   1   2       66.54       71.24      5.02 o
   4   1   2      110.86      111.31      9.46 o
   5   1   2       23.73       25.07      4.41 o
   6   1   2      764.44      740.34     46.99 o
   7   1   2        6.19       17.78      5.05 o
  -8   2   2        7.42        8.90      6.03 o
  -7   2   2       19.85       10.62      4.42 o
  -6   2   2       61.25       59.33      6.77 o
  -5   2   2       64.37       69.19      6.55 o
  -4   2   2       86.94       95.53      6.07 o
  -3   2   2      188.10      188.14      6.96 o
  -2   2   2      800.59      758.83     31.69 o
  -1   2   2     9340.54     8526.09    396.99 o
   0   2   2       26.03       24.76      2.02 o
   1   2   2      127.69      115.81      4.83 o
   2   2   2       27.32       26.69      2.04 o
   3   2   2     1449.95     1485.87     79.23 o
   4   2   2      342.82      368.62     28.78 o
   5   2   2      186.83      170.88      9.84 o
   6   2   2       68.39       62.95      8.28 o
   7   2   2        0.55       -2.42      4.12 o
  -7   3   2        4.89       11.24      6.68 o
  -6   3   2        0.04       -1.57      3.08 o
  -5   3   2        0.18       -0.25      2.99 o
  -4   3   2        0.28        0.13      2.09 o
  -3   3   2      355.30      366.45     16.10 o
  -2   3   2       36.93       39.77      3.01 o
  -1   3   2     2834.94     2766.38    144.44 o
   0   3   2     1255.73     1287.90     92.63 o
   1   3   2      862.84      817.97     62.96 o
   2   3   2      358.97      394.22     27.78 o
   3   3   2      450.77      449.20     22.96 o
   4   3   2        6.53        7.27      2.31 o
   5   3   2       58.83       52.73      7.23 o
   6   3   2      132.57      142.11     18.46 o
   7   3   2       72.72       89.09     13.52 o
  -7   4   2        0.44        1.99      5.83 o
  -6   4   2       91.34       91.20     23.97 o
  -5   4   2        0.06        1.78      4.35 o
  -4   4   2        5.22        3.33      2.56 o
  -3   4   2      258.19      270.15      8.81 o
  -2   4   2       84.18       79.52      4.05 o
  -1   4   2      193.52      190.63      8.42 o
   0   4   2       98.92      114.67      8.38 o
   1   4   2       38.21       40.95      5.29 o
   2   4   2     1206.98     1258.58     69.38 o
   3   4   2      456.47      471.52     18.89 o
   4   4   2        2.86        2.25      2.98 o
   5   4   2       58.04       63.34     10.72 o
   6   4   2      168.45      161.33     15.31 o
   7   4   2        0.68        2.59      5.62 o
  -7   5   2        1.67        1.85      6.12 o
  -6   5   2        2.18        0.85      4.94 o
  -5   5   2        9.00       10.04      5.35 o
  -4   5   2        0.75       -2.64      2.64 o
  -3   5   2       64.35       64.54      4.77 o
  -2   5   2      252.22      273.16     14.46 o
  -1   5   2     2145.41     2136.30    114.95 o
   0   5   2      160.28      184.53     12.53 o
   1   5   2       23.03       23.81      2.30 o
   2   5   2       58.95       60.48      5.36 o
   3   5   2        7.00        5.31      2.77 o
   4   5   2      119.88      118.32      9.45 o
   5   5   2      144.79      141.74     25.94 o
   6   5   2        7.23        4.87      5.41 o
   7   5   2        1.73       -1.66      5.51 o
  -6   6   2       28.75       24.37      8.24 o
  -5   6   2       19.76       15.10      6.48 o
  -4   6   2        5.16        4.43      3.71 o
  -3   6   2        2.60        2.09      2.81 o
  -2   6   2      573.64      561.85     35.01 o
  -1   6   2       20.79       24.71      3.08 o
   0   6   2       27.71       29.47      3.56 o
   1   6   2       58.85       63.50      6.69 o
   2   6   2      145.26      149.74      8.89 o
   3   6   2       29.34       27.84      4.64 o
   4   6   2       10.04        9.19      4.21 o
   5   6   2        0.20        1.62      4.68 o
   6   6   2        0.00        3.29      5.91 o
  -6   7   2       21.29       13.72      7.75 o
  -5   7   2       13.44        8.44      6.32 o
  -4   7   2      174.67      190.53     11.48 o
  -3   7   2        0.39       -0.65      2.74 o
  -2   7   2      296.44      295.75     13.15 o
  -1   7   2       25.39       27.72      4.99 o
   0   7   2      123.23      136.31     10.76 o
   1   7   2        0.47        1.62      3.23 o
   2   7   2        2.45        3.28      2.92 o
   3   7   2       10.37        9.54      3.65 o
   4   7   2      458.80      477.66     45.24 o
   5   7   2        0.86       -3.78      4.20 o
   6   7   2      142.91      165.25     18.78 o
  -5   8   2        0.45        6.49      6.23 o
  -4   8   2        0.00        2.12      3.80 o
  -3   8   2        1.38       -0.95      3.65 o
  -2   8   2        3.57        9.88      5.59 o
  -1   8   2       92.00       81.41     11.52 o
   0   8   2       11.30        6.68      5.77 o
   1   8   2       60.17       59.33     10.36 o
   2   8   2       41.60       40.57      5.70 o
   3   8   2       74.71       78.50      7.78 o
   4   8   2       21.70       27.87      6.77 o
   5   8   2       45.96       44.46     10.31 o
  -4   9   2       25.61       17.72     14.05 o
  -3   9   2       29.70       29.00      8.58 o
  -2   9   2       38.34       30.69      8.15 o
  -1   9   2       21.67       15.56      6.97 o
   0   9   2      172.66      164.50     17.16 o
   1   9   2       66.36       82.74     12.10 o
   2   9   2        5.58        4.20      5.83 o
   3   9   2        3.50        3.16      3.79 o
   4   9   2        2.30       -0.69      4.44 o
  -3  10   2       45.44       54.79     11.10 o
  -2  10   2       29.71       21.94      8.14 o
  -1  10   2       22.45       20.69      7.78 o
   0  10   2       78.06       62.51     11.37 o
   1  10   2       16.57       14.70      7.32 o
   2  10   2        9.89        9.02      7.09 o
   3  10   2       17.35       16.77     13.89 o
  -1  11   2        0.78        2.91      6.32 o
   0  11   2        0.00       -2.71      6.13 o
   1  11   2        0.36        1.84      6.52 o
  -7   0   3       53.62       64.30     11.01 o
  -5   0   3      145.77      156.77     11.67 o
  -3   0   3      351.87      321.32     28.21 o
  -1   0   3     1857.41     1770.70     26.03 o
   1   0   3     3784.09     4062.42     39.14 o
   3   0   3       36.31       42.90      3.71 o
   5   0   3      817.90      832.67    112.49 o
   7   0   3      156.35      190.81     18.38 o
  -8   1   3       11.86        5.68      4.57 o
  -7   1   3      424.76      401.31     32.24 o
  -6   1   3        0.05       -2.77      2.77 o
  -5   1   3        2.80        6.07      3.16 o
  -4   1   3       94.86       96.38      7.10 o
  -3   1   3      192.51      184.17     12.27 o
  -2   1   3        6.43        6.03      1.39 o
  -1   1   3    17017.48    14754.04    515.86 o
   0   1   3      166.36      162.25      6.37 o
   1   1   3       23.34       23.32      2.36 o
   2   1   3        9.54        8.61      1.56 o
   3   1   3      175.09      190.72     10.96 o
   4   1   3       58.46       52.68      5.08 o
   5   1   3       13.87       14.79      3.87 o
   6   1   3       61.15       61.48      6.98 o
   7   1   3       12.04       11.97      5.42 o
  -8   2   3        1.81        2.60      6.84 o
  -7   2   3      107.75      141.47     10.91 o
  -6   2   3        9.78        4.14      3.34 o
  -5   2   3      162.36      165.63     11.90 o
  -4   2   3       41.46       42.78      4.22 o
  -3   2   3       55.55       56.64      3.48 o
  -2   2   3      321.72      287.95      8.04 o
  -1   2   3    11937.69    10896.02    466.76 o
   0   2   3      314.01      330.36     20.33 o
   1   2   3      431.95      407.28     19.84 o
   2   2   3       66.33       63.89      3.12 o
   3   2   3       40.88       39.67      3.27 o
   4   2   3      137.26      119.68      6.56 o
   5   2   3      162.59      165.19      8.72 o
   6   2   3      108.81      105.83     15.83 o
   7   2   3        3.76       -0.68      4.36 o
  -7   3   3       37.07       39.85      9.53 o
  -6   3   3      166.88      173.29     11.53 o
  -5   3   3       39.59       42.44      6.38 o
  -4   3   3       11.45       16.06      3.30 o
  -3   3   3      355.01      360.41     13.54 o
  -2   3   3      319.09      318.53     13.39 o
  -1   3   3        0.00       -0.12      1.02 o
   0   3   3       49.84       52.78      5.78 o
   1   3   3      100.04      105.71      9.79 o
   2   3   3     1732.66     1875.52    128.36 o
   3   3   3      215.39      206.99     13.61 o
   4   3   3        4.78        0.75      2.41 o
   5   3   3      242.05      208.20     20.58 o
   6   3   3       18.20       19.82      5.64 o
   7   3   3       27.65       28.61      8.81 o
  -7   4   3        0.08       -0.38      5.18 o
  -6   4   3        3.01        0.61      4.77 o
  -5   4   3      128.92      126.22      9.52 o
  -4   4   3        4.66        7.49      2.91 o
  -3   4   3       19.45       16.95      2.70 o
  -2   4   3        0.12       -0.05      1.36 o
  -1   4   3      600.64      639.82     43.53 o
   0   4   3      519.31      573.48     37.62 o
   1   4   3      202.87      195.18     25.01 o
   2   4   3       17.98       25.01      4.06 o
   3   4   3        7.11       11.82      2.95 o
   4   4   3       20.78       24.53      4.87 o
   5   4   3      142.75      133.42     12.88 o
   6   4   3      256.58      263.69     34.10 o
   7   4   3        0.56       -3.19      5.00 o
  -7   5   3        0.63        4.19      6.34 o
  -6   5   3       21.87       19.35      7.41 o
  -5   5   3       23.54       24.53      7.11 o
  -4   5   3       51.11       58.27      6.95 o
  -3   5   3        8.31        7.02      2.41 o
  -2   5   3      491.46      480.87     24.75 o
  -1   5   3      553.73      541.46     29.71 o
   0   5   3      646.06      693.76     44.99 o
   1   5   3      249.30      289.47     22.87 o
   2   5   3      619.85      609.81     44.63 o
   3   5   3       90.82       98.30      6.89 o
   4   5   3      188.84      191.54     14.70 o
   5   5   3       65.07       66.14     10.62 o
   6   5   3       87.66       92.65     13.71 o
  -6   6   3        0.22        1.37      5.40 o
  -5   6   3       72.98       66.67     10.61 o
  -4   6   3        9.44        6.95      3.94 o
  -3   6   3        8.93        9.79      3.41 o
  -2   6   3        1.37        1.02      1.99 o
  -1   6   3      360.60      382.60     20.14 o
   0   6   3       93.62       92.16     13.83 o
   1   6   3       74.87       71.40      7.14 o
   2   6   3       13.23       15.95      4.39 o
   3   6   3       88.21       85.78      7.27 o
   4   6   3       19.69       28.51      5.81 o
   5   6   3       28.17       29.99     14.14 o
   6   6   3        7.28        0.49      5.64 o
  -6   7   3        6.89        2.81      6.36 o
  -5   7   3        0.03        1.01      4.81 o
  -4   7   3       33.76       33.43      6.41 o
  -3   7   3        0.87       -0.32      2.84 o
  -2   7   3       17.07       14.57      4.73 o
  -1   7   3       11.30        8.42      3.74 o
   0   7   3        0.08        1.90      3.13 o
   1   7   3        3.99        8.06      3.92 o
   2   7   3      288.16      316.39     14.55 o
   3   7   3       16.39       12.60      3.79 o
   4   7   3       56.58       61.55      8.42 o
   5   7   3       52.04       52.19     17.74 o
  -5   8   3       35.90       39.70      9.37 o
  -4   8   3        9.53        7.53      5.73 o
  -3   8   3        0.35        0.47      3.86 o
  -2   8   3      131.15      112.42     13.23 o
  -1   8   3      236.22      234.59     15.84 o
   0   8   3       64.24       69.38     16.29 o
   1   8   3       77.95       86.09      8.96 o
   2   8   3       12.77       10.42      3.85 o
   3   8   3       14.79       12.02      4.35 o
   4   8   3        4.21        0.16      4.09 o
   5   8   3       35.86       40.70      9.94 o
  -4   9   3        3.45        9.49     10.13 o
  -3   9   3       60.89       68.12     11.50 o
  -2   9   3       35.53       26.41      8.16 o
  -1   9   3       26.48       25.93      8.05 o
   0   9   3       17.85       27.22      8.43 o
   1   9   3        6.50        5.67      5.68 o
   2   9   3       31.85       38.89      6.18 o
   3   9   3        6.05        8.00      4.38 o
   4   9   3       31.05       23.92      6.73 o
  -3  10   3       40.66       46.71     10.56 o
  -2  10   3        0.20        4.23      6.11 o
  -1  10   3       18.39        9.74      6.73 o
   0  10   3       86.17       93.54     13.78 o
   1  10   3      115.45      119.68     22.30 o
   2  10   3       42.23       40.63     10.41 o
   3  10   3        8.91        4.91      7.15 o
  -1  11   3        2.52        7.32      7.68 o
   0  11   3       35.78       28.81      9.95 o
   1  11   3        1.48        4.14      6.71 o
  -8   0   4        1.30        5.00      6.08 o
  -6   0   4       64.05       58.49      9.66 o
  -4   0   4      179.10      202.85     24.36 o
  -2   0   4      215.66      210.92     12.47 o
   0   0   4      164.69      162.11      8.34 o
   2   0   4     2733.88     2776.31    330.10 o
   4   0   4       18.19       11.32      4.36 o
   6   0   4       70.56       69.18     14.71 o
  -8   1   4        0.82       -2.28      3.96 o
  -7   1   4      166.28      158.36     11.20 o
  -6   1   4      128.55      117.32      9.26 o
  -5   1   4       42.23       42.94      5.50 o
  -4   1   4      720.14      708.28     38.82 o
  -3   1   4       91.24       83.43      4.37 o
  -2   1   4        0.28        0.37      1.27 o
  -1   1   4      420.04      391.17     14.44 o
   0   1   4     1299.26     1242.85     84.12 o
   1   1   4       33.48       27.59      2.74 o
   2   1   4      378.87      397.11     23.50 o
   3   1   4       40.40       40.08      3.35 o
   4   1   4       48.54       52.33      6.17 o
   5   1   4      126.22      128.17      8.82 o
   6   1   4        3.37        2.28      3.14 o
   7   1   4        2.57        3.47      4.86 o
  -8   2   4       24.33       24.27      8.81 o
  -7   2   4       12.41        6.37      5.09 o
  -6   2   4       13.88       17.76      5.09 o
  -5   2   4       15.45       15.24      4.49 o
  -4   2   4       15.22       13.27      2.89 o
  -3   2   4      392.74      392.36     11.65 o
  -2   2   4       81.56       82.46      3.68 o
  -1   2   4     1918.36     1746.84     58.63 o
   0   2   4     2586.17     2521.05    126.68 o
   1   2   4       54.40       60.35      3.01 o
   2   2   4      943.78      993.90     51.74 o
   3   2   4       46.23       53.11      6.42 o
   4   2   4      180.41      192.42     21.25 o
   5   2   4     2395.54     2395.57    144.48 o
   6   2   4       14.66       15.03      5.31 o
   7   2   4        1.40        0.69      4.44 o
  -7   3   4       58.72       58.79     14.69 o
  -6   3   4       15.07       13.38      4.91 o
  -5   3   4       83.00       99.94      8.70 o
  -4   3   4      362.78      368.01     14.53 o
  -3   3   4      462.47      466.46     15.73 o
  -2   3   4        9.88        7.02      1.76 o
  -1   3   4      442.31      438.96     17.48 o
   0   3   4      311.03      328.17     22.13 o
   1   3   4        7.56       10.86      2.58 o
   2   3   4      483.46      509.30     37.72 o
   3   3   4      225.57      241.88     13.93 o
   4   3   4       51.67       52.09      6.37 o
   5   3   4        4.29       -0.06      3.31 o
   6   3   4       53.62       40.11      9.41 o
   7   3   4        2.01       -0.41      5.51 o
  -7   4   4       49.78       44.96     10.26 o
  -6   4   4       32.49       32.26      8.44 o
  -5   4   4        1.05       -2.27      3.01 o
  -4   4   4        0.00       -0.79      2.38 o
  -3   4   4      859.95      850.62     30.64 o
  -2   4   4       11.90       15.97      2.43 o
  -1   4   4     1056.66     1021.84     40.88 o
   0   4   4        4.53        3.51      1.74 o
   1   4   4       11.43       11.71      2.99 o
   2   4   4      539.33      529.37     26.72 o
   3   4   4      186.75      182.93      9.16 o
   4   4   4       47.66       51.33      7.13 o
   5   4   4      173.12      176.92     42.05 o
   6   4   4        0.01        0.96      5.55 o
   7   4   4        6.05       -1.49      5.27 o
  -7   5   4        1.78       -2.67      5.14 o
  -6   5   4        8.65        3.25      5.30 o
  -5   5   4      267.17      278.60     35.79 o
  -4   5   4        2.28        0.60      2.64 o
  -3   5   4        2.25        1.35      2.16 o
  -2   5   4      380.13      369.34     20.51 o
  -1   5   4     1151.97     1161.09     58.81 o
   0   5   4       15.53       20.91      2.77 o
   1   5   4      216.16      242.67     21.86 o
   2   5   4       17.84       13.10      3.70 o
   3   5   4      148.97      144.61      7.71 o
   4   5   4      184.20      183.20     10.67 o
   5   5   4       48.97       50.71      9.55 o
   6   5   4        2.07        1.62      5.78 o
  -6   6   4       10.05       11.97      6.69 o
  -5   6   4       23.61       21.21      7.11 o
  -4   6   4       11.92       12.57      4.42 o
  -3   6   4      221.91      215.13      9.14 o
  -2   6   4       38.48       36.08      3.88 o
  -1   6   4        2.49        3.76      2.34 o
   0   6   4      103.97      113.35     11.73 o
   1   6   4       86.51       93.53     10.92 o
   2   6   4      306.84      303.87     20.27 o
   3   6   4      123.49      129.12      8.06 o
   4   6   4       42.64       45.15     10.39 o
   5   6   4       10.85        9.29      5.87 o
   6   6   4        6.05        6.36      6.45 o
  -6   7   4        0.05        5.90      6.54 o
  -5   7   4       25.32       29.46      8.38 o
  -4   7   4       96.59      104.03     11.93 o
  -3   7   4      173.39      203.51     11.23 o
  -2   7   4     1330.25     1395.92     93.84 o
  -1   7   4        8.20        5.75      3.61 o
   0   7   4        0.03       -0.26      2.94 o
   1   7   4       82.96       84.34      8.53 o
   2   7   4        3.73        3.07      3.65 o
   3   7   4      100.52      106.11      8.67 o
   4   7   4      290.27      300.42     18.03 o
   5   7   4       15.45       12.48      6.56 o
  -5   8   4       37.30       44.46     13.70 o
  -4   8   4       11.74        7.33      5.50 o
  -3   8   4      151.22      151.42     14.33 o
  -2   8   4        4.09        4.77      5.10 o
  -1   8   4       17.05        8.85      5.47 o
   0   8   4      141.07      150.31     11.17 o
   1   8   4       83.12       95.57      9.51 o
   2   8   4       18.94       13.48      5.05 o
   3   8   4       78.24       75.41      7.96 o
   4   8   4       37.23       42.74      7.76 o
   5   8   4        1.64        5.45      6.14 o
  -4   9   4        2.35       -3.02      8.20 o
  -3   9   4       18.15       18.27      7.47 o
  -2   9   4        0.08       -2.99      5.27 o
  -1   9   4       83.17       72.71     11.65 o
   0   9   4       89.28       92.20     12.87 o
   1   9   4        1.28        4.76      5.74 o
   2   9   4        3.19        4.84      3.87 o
   3   9   4        1.00        0.96      3.68 o
   4   9   4       23.08       20.02      6.75 o
  -3  10   4       12.46       10.20      7.13 o
  -2  10   4       12.85       11.43      7.32 o
  -1  10   4       27.78       21.60      7.91 o
   0  10   4       24.56       19.21      8.21 o
   1  10   4        4.91        2.96      6.27 o
   2  10   4       14.98       17.58      8.28 o
   3  10   4       12.14        8.98     10.91 o
   0  11   4        0.08        2.52      6.73 o
  -7   0   5       54.50       35.28      8.77 o
  -5   0   5        0.88        1.35      3.96 o
  -3   0   5      499.97      481.97     42.49 o
  -1   0   5     2765.87     2690.91     38.41 o
   1   0   5       69.07       99.23      8.20 o
   3   0   5       45.74       51.02      5.98 o
   5   0   5     1055.19     1084.22    171.59 o
   7   0   5       12.75       11.06      6.59 o
  -8   1   5       26.98       20.85      6.73 o
  -7   1   5      139.29      129.36     10.66 o
  -6   1   5        0.05        1.57      3.08 o
  -5   1   5       16.89       17.99      4.12 o
  -4   1   5      294.87      282.61     14.86 o
  -3   1   5        0.29       -0.44      1.46 o
  -2   1   5      629.35      588.66     20.36 o
  -1   1   5     3979.95     3835.14     56.99 o
   0   1   5      865.47      826.80     14.18 o
   1   1   5     1627.32     1726.19     82.70 o
   2   1   5     2030.06     2133.17    129.93 o
   3   1   5       19.04       24.20      2.78 o
   4   1   5       24.32       26.31      3.91 o
   5   1   5     1241.79     1251.93    100.54 o
   6   1   5        9.70       11.22      4.81 o
   7   1   5        0.45       -1.19      4.10 o
  -8   2   5       54.34       64.21     10.11 o
  -7   2   5      123.15      118.40     12.38 o
  -6   2   5        5.95       -0.06      3.66 o
  -5   2   5       32.85       35.51      5.98 o
  -4   2   5      294.74      319.25     14.08 o
  -3   2   5       18.24       16.58      2.43 o
  -2   2   5     1385.62     1278.61     43.94 o
  -1   2   5      116.07      112.42      4.61 o
   0   2   5      665.40      640.04     28.00 o
   1   2   5       36.40       37.77      2.89 o
   2   2   5      161.87      165.27      8.66 o
   3   2   5       30.74       29.32      3.08 o
   4   2   5       29.65       25.23      3.96 o
   5   2   5      268.56      246.10     12.31 o
   6   2   5       11.03        9.74      4.60 o
   7   2   5        2.23        1.82      5.54 o
  -7   3   5        7.08        5.71      4.75 o
  -6   3   5       18.16       14.01      4.99 o
  -5   3   5       10.19       16.01      4.96 o
  -4   3   5       15.48       18.66      3.55 o
  -3   3   5        0.29        0.87      1.60 o
  -2   3   5       86.40       82.39      4.25 o
  -1   3   5       27.35       28.01      2.52 o
   0   3   5      302.60      293.52     16.25 o
   1   3   5        0.04       -0.03      1.16 o
   2   3   5      189.88      203.50     11.38 o
   3   3   5       14.72       11.45      2.29 o
   4   3   5        0.07        0.96      2.80 o
   5   3   5       36.71       31.46      7.82 o
   6   3   5       12.45        8.92      5.82 o
   7   3   5       39.89       59.69     11.73 o
  -7   4   5       25.08       13.47      7.56 o
  -6   4   5       99.29       95.54     23.60 o
  -5   4   5       29.21       28.49      5.66 o
  -4   4   5       38.01       42.86      5.01 o
  -3   4   5       74.88       75.61      5.14 o
  -2   4   5     2222.55     2173.01     87.65 o
  -1   4   5      200.25      202.66      9.50 o
   0   4   5      835.34      880.12     57.20 o
   1   4   5       22.53       29.59      4.34 o
   2   4   5       36.50       38.94      4.94 o
   3   4   5       28.39       25.97      4.04 o
   4   4   5      117.57      115.57      9.75 o
   5   4   5       86.89       74.53     11.02 o
   6   4   5       14.37        8.45      8.55 o
  -7   5   5        5.31       -0.38      5.65 o
  -6   5   5        0.51       -1.49      4.81 o
  -5   5   5      105.59      115.22     13.31 o
  -4   5   5      335.84      345.73     13.94 o
  -3   5   5      488.47      469.52     14.97 o
  -2   5   5        3.29        3.09      1.97 o
  -1   5   5       14.02       17.96      2.50 o
   0   5   5      252.20      254.01     14.83 o
   1   5   5      779.78      832.86     54.36 o
   2   5   5        2.01        1.71      2.80 o
   3   5   5      162.95      159.13      8.33 o
   4   5   5       10.39        8.07      4.03 o
   5   5   5      140.84      143.01     29.03 o
   6   5   5        7.96       20.04      7.73 o
  -6   6   5        6.72       16.26      7.40 o
  -5   6   5       15.69       10.39      5.74 o
  -4   6   5       22.57       22.11      5.33 o
  -3   6   5      248.24      251.02     15.55 o
  -2   6   5       24.39       26.93      4.09 o
  -1   6   5        0.48       -0.27      2.12 o
   0   6   5       57.09       54.06      6.50 o
   1   6   5      106.96      115.28      8.80 o
   2   6   5       20.51       21.88      5.15 o
   3   6   5      275.42      264.01     10.83 o
   4   6   5       48.33       56.78      7.89 o
   5   6   5        6.31        3.84      5.58 o
   6   6   5       13.69       21.29      8.27 o
  -6   7   5        3.05        2.43      5.94 o
  -5   7   5        1.03        1.60      5.09 o
  -4   7   5       22.76       25.82      5.70 o
  -3   7   5      329.05      373.00     27.05 o
  -2   7   5      403.98      383.59     18.82 o
  -1   7   5      265.10      275.80     13.01 o
   0   7   5        7.99        5.05      3.82 o
   1   7   5       12.66       12.63      4.60 o
   2   7   5       12.63       13.25      4.78 o
   3   7   5        9.46        8.67      3.74 o
   4   7   5       54.41       71.48      9.58 o
   5   7   5        0.63        3.39      5.39 o
  -5   8   5       44.04       47.99     14.62 o
  -4   8   5       26.70       26.69      8.05 o
  -3   8   5       63.33       62.49     10.49 o
  -2   8   5      105.91       97.03     12.54 o
  -1   8   5       63.49       48.57     17.69 o
   0   8   5       34.19       33.64      8.07 o
   1   8   5      102.48      105.25     10.16 o
   2   8   5        0.12       -1.76      3.57 o
   3   8   5       26.87       24.10      5.33 o
   4   8   5        3.75        4.14      4.62 o
  -4   9   5       36.25       39.05     13.93 o
  -3   9   5        2.06        6.19      6.35 o
  -2   9   5       41.02       30.67      8.55 o
  -1   9   5        9.23        5.28      5.55 o
   0   9   5        1.54       -1.33      4.85 o
   1   9   5       26.74       20.71      6.00 o
   2   9   5        1.55        2.57      4.47 o
   3   9   5       14.94       13.41      4.85 o
   4   9   5       26.26       21.16      7.02 o
  -3  10   5        3.82        2.94      6.28 o
  -2  10   5       73.93       61.22     11.73 o
  -1  10   5        0.91       -1.06      5.47 o
   0  10   5       67.82       65.29     12.15 o
   1  10   5       14.35        8.94      6.76 o
   2  10   5       54.45       48.15     11.01 o
  -8   0   6       68.55       47.08     10.82 o
  -6   0   6      165.00      191.38     33.20 o
  -4   0   6      130.11      140.02     14.21 o
  -2   0   6      704.57      661.03     23.01 o
   0   0   6      429.15      440.81     16.41 o
   2   0   6      916.99     1050.00     28.78 o
   4   0   6     1663.43     1637.55    227.83 o
   6   0   6        9.43       25.49      7.48 o
  -8   1   6       21.68       25.95      7.20 o
  -7   1   6       34.10       38.49      7.84 o
  -6   1   6       18.64       11.77      4.71 o
  -5   1   6       15.55       18.49      4.80 o
  -4   1   6      471.28      468.97     17.46 o
  -3   1   6      111.77      103.78      5.38 o
  -2   1   6      144.02      140.05      7.94 o
  -1   1   6       53.26       57.00      5.57 o
   0   1   6      227.19      210.34     14.46 o
   1   1   6      477.51      536.94     33.28 o
   2   1   6      685.67      713.29     45.78 o
   3   1   6      160.71      161.88      8.19 o
   4   1   6      174.66      190.87     12.53 o
   5   1   6       99.35      107.44      7.99 o
   6   1   6       10.40       15.89      5.42 o
   7   1   6       40.64       46.74      8.44 o
  -8   2   6       15.72       13.82      6.43 o
  -7   2   6        0.91       -1.96      4.00 o
  -6   2   6        3.10        1.17      3.86 o
  -5   2   6        4.54        2.14      3.37 o
  -4   2   6      678.59      661.20     32.67 o
  -3   2   6        6.65        6.69      1.96 o
  -2   2   6     1135.65     1034.85     32.36 o
  -1   2   6       50.69       57.85      4.06 o
   0   2   6      232.14      212.95      7.09 o
   1   2   6      830.98      888.73     44.20 o
   2   2   6      372.62      393.43     26.88 o
   3   2   6       18.87       13.26      2.45 o
   4   2   6      161.48      171.18     10.05 o
   5   2   6       88.83       85.75      9.02 o
   6   2   6       33.34       25.17      7.78 o
   7   2   6       33.45       38.12     15.31 o
  -7   3   6       21.07       26.61      6.77 o
  -6   3   6        5.44        5.95      4.16 o
  -5   3   6        0.00       -1.75      3.05 o
  -4   3   6        7.14        7.96      2.60 o
  -3   3   6       54.66       51.99      4.21 o
  -2   3   6     1627.74     1565.05     62.80 o
  -1   3   6      587.24      610.37     28.50 o
   0   3   6       84.73       89.90      6.41 o
   1   3   6      222.77      216.09      9.04 o
   2   3   6       14.73       16.00      5.96 o
   3   3   6        1.93        3.34      2.24 o
   4   3   6        0.50        3.29      4.05 o
   5   3   6      124.30      121.40     13.70 o
   6   3   6        0.02       -0.29      4.85 o
   7   3   6        0.08        7.61      9.44 o
  -7   4   6        5.40        5.78      6.49 o
  -6   4   6       17.09       11.29      4.97 o
  -5   4   6       20.82       24.74      5.48 o
  -4   4   6      116.01      121.09      6.25 o
  -3   4   6        5.18        3.68      2.18 o
  -2   4   6       21.00       15.29      2.58 o
  -1   4   6      270.62      305.65     22.07 o
   0   4   6      249.54      293.06     18.03 o
   1   4   6      677.19      671.28     19.91 o
   2   4   6       94.28       89.54     11.19 o
   3   4   6        5.67        4.19      2.74 o
   4   4   6      406.18      396.02     32.32 o
   5   4   6        2.91        2.59      4.42 o
   6   4   6       28.20       30.72      9.05 o
  -7   5   6        9.50        9.27      7.04 o
  -6   5   6       51.86       48.51     10.26 o
  -5   5   6       55.46       52.48      9.47 o
  -4   5   6        6.48        6.41      2.95 o
  -3   5   6       13.05       12.47      2.98 o
  -2   5   6       55.51       53.18      4.85 o
  -1   5   6       38.31       40.56      4.29 o
   0   5   6       61.75       60.62      9.94 o
   1   5   6       17.88       16.20      4.03 o
   2   5   6        3.26        1.77      3.17 o
   3   5   6      292.85      282.91     17.84 o
   4   5   6      227.85      235.78     19.10 o
   5   5   6        7.75       10.17      6.04 o
   6   5   6        4.29        0.32      5.46 o
  -6   6   6        1.61       -1.15      5.06 o
  -5   6   6        3.68        2.41      4.75 o
  -4   6   6      140.17      159.98     11.32 o
  -3   6   6       78.81       77.93      6.04 o
  -2   6   6        7.70        9.42      3.14 o
  -1   6   6      200.34      204.35     10.33 o
   0   6   6       38.35       34.77      5.59 o
   1   6   6      113.58      123.17     10.27 o
   2   6   6       20.70       19.11      4.83 o
   3   6   6       43.11       49.44      6.11 o
   4   6   6      109.11       95.10     10.08 o
   5   6   6        3.44        5.38      5.49 o
  -6   7   6       13.85        6.01      6.30 o
  -5   7   6        2.61        5.03      5.74 o
  -4   7   6       34.60       42.62      8.72 o
  -3   7   6        7.09        6.06      4.09 o
  -2   7   6       85.16       88.73     10.60 o
  -1   7   6      218.77      223.80     11.57 o
   0   7   6      142.50      143.56     13.65 o
   1   7   6       35.16       35.74      6.11 o
   2   7   6        4.38        8.83      4.30 o
   3   7   6        5.70        4.40      3.41 o
   4   7   6       26.93       26.38      6.53 o
   5   7   6        3.36        2.25      5.78 o
  -5   8   6        2.45        5.73      8.25 o
  -4   8   6      125.67      143.04     22.59 o
  -3   8   6       31.61       32.77      8.42 o
  -2   8   6       31.68       25.14      7.63 o
  -1   8   6        7.27        6.24      5.44 o
   0   8   6       57.57       45.51      9.32 o
   1   8   6        6.78        6.56      4.46 o
   2   8   6       20.21       23.91      5.86 o
   3   8   6       81.32       75.02      8.21 o
   4   8   6       14.30       16.65      6.42 o
  -4   9   6       23.96        8.98     10.36 o
  -3   9   6        0.50        6.81      6.18 o
  -2   9   6       21.30       16.92      7.13 o
  -1   9   6       20.92       16.52      7.04 o
   0   9   6       47.20       47.37     10.14 o
   1   9   6      227.13      246.92     14.06 o
   2   9   6       15.95       13.06      5.43 o
   3   9   6       21.54       17.04      5.30 o
  -3  10   6        0.05       -3.15      6.11 o
  -2  10   6       97.64       90.48     13.85 o
  -1  10   6       25.83       22.97      8.73 o
   0  10   6        4.15        6.92      6.98 o
   1  10   6       21.44       30.49      9.62 o
   2  10   6        5.69        4.82      5.14 o
  -7   0   7       47.26       44.73     13.98 o
  -5   0   7      205.27      233.83     20.40 o
  -3   0   7       95.05      111.05     12.19 o
  -1   0   7      449.39      494.43     19.34 o
   1   0   7      808.91      941.93     26.49 o
   3   0   7        0.26        0.25      1.88 o
   5   0   7       22.52       26.52      6.90 o
   7   0   7       26.92       18.97     11.37 o
  -8   1   7       13.20        8.89      5.97 o
  -7   1   7       36.21       47.22      8.10 o
  -6   1   7        3.34        1.93      4.05 o
  -5   1   7       17.68       22.64      5.47 o
  -4   1   7       87.72       88.86      6.11 o
  -3   1   7      113.34      105.83      8.39 o
  -2   1   7     1196.71     1218.50     23.18 o
  -1   1   7     1348.69     1386.39     22.77 o
   0   1   7       26.65       27.65      4.18 o
   1   1   7     1579.81     1629.05     76.94 o
   2   1   7       72.82       82.77      5.15 o
   3   1   7        1.46        1.28      1.75 o
   4   1   7      304.84      308.72     21.33 o
   5   1   7        6.45        4.98      3.13 o
   6   1   7        8.27        5.36      4.39 o
   7   1   7        4.40        7.69      6.67 o
  -7   2   7       37.23       45.69      8.23 o
  -6   2   7        1.67        0.06      3.70 o
  -5   2   7       48.97       45.67      6.91 o
  -4   2   7      188.50      170.56      7.59 o
  -3   2   7       21.96       23.41      3.35 o
  -2   2   7        0.06        1.41      1.94 o
  -1   2   7      713.74      718.85     20.56 o
   0   2   7      451.39      461.23     10.82 o
   1   2   7       23.89       26.22      3.54 o
   2   2   7      125.57      120.78      9.24 o
   3   2   7        4.94        5.17      2.17 o
   4   2   7      147.33      156.77     16.86 o
   5   2   7      160.44      122.50     16.18 o
   6   2   7       72.77       69.36     11.62 o
  -7   3   7       32.03       28.45      6.84 o
  -6   3   7       35.19       41.51      7.21 o
  -5   3   7      168.25      181.11     18.57 o
  -4   3   7      427.30      418.96     12.43 o
  -3   3   7       58.32       51.87      4.37 o
  -2   3   7     1423.76     1354.17     47.15 o
  -1   3   7      415.93      422.95     15.86 o
   0   3   7      406.59      448.05     20.37 o
   1   3   7      197.90      204.55     10.09 o
   2   3   7      142.50      147.69      6.68 o
   3   3   7      123.70      117.23     12.26 o
   4   3   7     1983.72     1948.90    262.23 o
   5   3   7       60.02       47.90     10.82 o
   6   3   7       25.77       20.70      7.35 o
  -7   4   7        4.52       -0.11      5.32 o
  -6   4   7        1.59        2.09      4.08 o
  -5   4   7       77.18       81.21      8.81 o
  -4   4   7       16.82       15.61      3.33 o
  -3   4   7      228.67      222.96      7.66 o
  -2   4   7      541.84      503.06     11.40 o
  -1   4   7       24.17       31.81      3.72 o
   0   4   7       40.11       34.95      4.46 o
   1   4   7        2.02        1.92      2.42 o
   2   4   7       12.48       11.87      3.74 o
   3   4   7      639.18      629.60     38.95 o
   4   4   7      589.07      624.36     94.05 o
   5   4   7       41.14       46.58     12.10 o
   6   4   7        3.86        6.58      7.93 o
  -7   5   7        2.94        3.11      5.90 o
  -6   5   7        2.08        2.24      5.47 o
  -5   5   7        0.01        0.54      3.38 o
  -4   5   7      964.42      978.39     22.19 o
  -3   5   7      401.86      391.96     21.41 o
  -2   5   7      137.45      141.19      8.04 o
  -1   5   7       71.66       78.68      5.72 o
   0   5   7       21.01       22.54      4.52 o
   1   5   7        4.65        4.51      3.20 o
   2   5   7      115.19      106.69     10.86 o
   3   5   7       87.48       86.81      7.56 o
   4   5   7        8.82        8.32      4.27 o
   5   5   7        0.98       -1.32      4.57 o
   6   5   7        1.21        3.61      6.25 o
  -6   6   7       70.67       71.29     12.24 o
  -5   6   7       38.08       37.26      8.61 o
  -4   6   7       65.10       62.09      5.81 o
  -3   6   7      524.50      539.88     32.51 o
  -2   6   7       80.85       80.53      7.05 o
  -1   6   7        1.29        2.38      3.11 o
   0   6   7       42.43       35.79      7.26 o
   1   6   7       55.38       57.51      9.28 o
   2   6   7      107.43      103.25      9.82 o
   3   6   7      250.11      247.63     14.92 o
   4   6   7      205.29      194.96     12.46 o
   5   6   7        3.62        3.08      5.01 o
  -6   7   7        0.07       -3.56      5.55 o
  -5   7   7       28.56       24.95      7.82 o
  -4   7   7        5.15       14.03      6.15 o
  -3   7   7        0.46       -1.24      3.48 o
  -2   7   7        1.02        0.49      3.22 o
  -1   7   7      178.03      165.20     10.31 o
   0   7   7       58.97       46.89      9.12 o
   1   7   7        6.84        5.04      3.89 o
   2   7   7       18.41       18.00      5.31 o
   3   7   7      141.52      157.50     10.27 o
   4   7   7        3.67        4.35      4.64 o
   5   7   7        7.93        3.58      5.80 o
  -5   8   7       38.46       49.97     10.23 o
  -4   8   7        0.70        5.32      8.48 o
  -3   8   7       27.96       21.52      7.38 o
  -2   8   7        0.69       -3.27      4.24 o
  -1   8   7        5.63        2.81      3.88 o
   0   8   7        0.10       -0.88      3.51 o
   1   8   7        6.37       10.28      4.67 o
   2   8   7       61.42       72.65      9.23 o
   3   8   7       22.81       24.01      5.47 o
   4   8   7       15.21       12.62      5.89 o
  -4   9   7       52.51       68.61     17.97 o
  -3   9   7       78.26       82.72     13.06 o
  -2   9   7       31.82       18.72      7.83 o
  -1   9   7       73.09       60.26     11.27 o
   0   9   7        1.15       -2.16      5.49 o
   1   9   7       25.84       30.44      6.95 o
   2   9   7       12.04        5.06      5.06 o
   3   9   7        2.28       -1.31      4.56 o
  -3  10   7        2.50       -1.33      6.18 o
  -2  10   7       18.37        6.73      6.80 o
  -1  10   7      107.42      104.82     14.97 o
   0  10   7        1.62       -3.54      5.36 o
   1  10   7        4.24        1.00      6.37 o
   2  10   7       14.14       15.86      6.48 o
  -8   0   8        2.16       -1.47      7.84 o
  -6   0   8       87.77       91.07     17.10 o
  -4   0   8        4.53        6.60      6.00 o
  -2   0   8     1244.17     1303.54     35.43 o
   0   0   8      320.31      313.30     16.04 o
   2   0   8      421.66      460.42     21.27 o
   4   0   8      378.67      337.62     64.55 o
   6   0   8        1.63        2.38      7.65 o
  -7   1   8        0.57       -4.50      4.50 o
  -6   1   8        4.30        1.13      4.41 o
  -5   1   8      149.88      159.40     12.44 o
  -4   1   8       45.62       47.59      5.80 o
  -3   1   8        7.68        8.80      3.78 o
  -2   1   8      185.24      205.06     10.52 o
  -1   1   8       70.63       55.28      7.42 o
   0   1   8      639.21      633.18     15.95 o
   1   1   8     1516.89     1664.34     26.23 o
   2   1   8      328.10      336.58     22.84 o
   3   1   8        0.27       -0.06      1.76 o
   4   1   8       75.93       79.65      6.79 o
   5   1   8       28.31       18.83      5.18 o
   6   1   8       23.07       22.34      6.20 o
  -7   2   8       36.87       43.16      8.18 o
  -6   2   8        2.26        3.02      4.71 o
  -5   2   8      296.78      302.42     26.42 o
  -4   2   8       21.12       19.41      3.84 o
  -3   2   8       30.10       30.71      4.61 o
  -2   2   8     1324.37     1303.63     51.66 o
  -1   2   8      955.51      931.27     32.92 o
   0   2   8       25.11       22.89      3.44 o
   1   2   8       73.18       79.67      5.51 o
   2   2   8      140.24      142.76     14.75 o
   3   2   8       13.14       11.33      2.57 o
   4   2   8      464.64      472.16     64.90 o
   5   2   8        8.52        8.34      5.04 o
   6   2   8        0.39       -0.33      4.81 o
  -7   3   8       32.05       31.53      7.21 o
  -6   3   8        3.84       -3.49      3.49 o
  -5   3   8      203.55      209.80     14.75 o
  -4   3   8      301.27      297.40     16.47 o
  -3   3   8      479.34      474.81     11.95 o
  -2   3   8      116.71      117.36      6.18 o
  -1   3   8        3.12        1.32      1.71 o
   0   3   8      158.81      168.25      6.57 o
   1   3   8       46.69       53.98      4.92 o
   2   3   8        6.64        3.52      3.55 o
   3   3   8       10.62        9.56      4.79 o
   4   3   8       76.57       78.27     15.24 o
   5   3   8       10.50       23.57     10.22 o
   6   3   8        3.33        0.06      5.12 o
  -7   4   8        3.61        2.17      5.85 o
  -6   4   8       49.92       42.23      7.68 o
  -5   4   8      109.91      109.93     10.20 o
  -4   4   8      221.19      219.56      8.44 o
  -3   4   8        3.71        5.18      2.54 o
  -2   4   8        0.52        0.43      2.15 o
  -1   4   8      105.56       98.58      6.04 o
   0   4   8       76.40       78.09      5.34 o
   1   4   8        3.45       -2.41      2.47 o
   2   4   8      418.26      418.77     36.25 o
   3   4   8      108.69      118.79     12.07 o
   4   4   8      154.47      146.06     22.87 o
   5   4   8       56.78       63.76     10.98 o
   6   4   8        9.70        7.54      6.77 o
  -7   5   8        6.91       12.85      7.37 o
  -6   5   8        0.17        3.01      5.46 o
  -5   5   8        9.10        8.61      4.47 o
  -4   5   8       11.53       10.16      3.31 o
  -3   5   8       77.02       73.57      5.88 o
  -2   5   8       46.40       53.60      5.56 o
  -1   5   8        0.00        0.15      2.21 o
   0   5   8        8.38        8.55      3.49 o
   1   5   8      130.93      141.47     15.80 o
   2   5   8       72.61       70.84      7.81 o
   3   5   8      150.01      170.36     13.27 o
   4   5   8       46.78       46.54      7.57 o
   5   5   8        0.06        2.10      5.21 o
  -6   6   8        0.44       -4.02      4.79 o
  -5   6   8      105.81      101.80     13.06 o
  -4   6   8       93.59       85.11      7.60 o
  -3   6   8      101.32      106.66      7.84 o
  -2   6   8        1.70       -0.05      2.56 o
  -1   6   8       88.85       84.41      8.53 o
   0   6   8       16.59       17.42      4.85 o
   1   6   8       24.68       25.94      5.54 o
   2   6   8      118.67      118.64      9.83 o
   3   6   8       41.73       37.35      6.62 o
   4   6   8      156.90      161.15     13.48 o
   5   6   8        2.99        3.49      5.50 o
  -6   7   8        3.77        8.07      9.12 o
  -5   7   8        4.80        5.90      5.96 o
  -4   7   8       82.17       64.32     12.26 o
  -3   7   8       12.83       11.77      4.79 o
  -2   7   8       24.20       18.27      5.20 o
  -1   7   8       25.85       31.65      6.18 o
   0   7   8      365.10      360.88     15.93 o
   1   7   8        1.71       -1.58      3.13 o
   2   7   8        0.97       -0.22      3.59 o
   3   7   8        5.58        4.57      3.56 o
   4   7   8      166.43      181.29     15.98 o
  -5   8   8       18.84       15.81     11.32 o
  -4   8   8       60.28       61.41     15.72 o
  -3   8   8       29.75       20.16      7.56 o
  -2   8   8       32.05       22.39      7.49 o
  -1   8   8       22.84       32.23      6.51 o
   0   8   8       10.31       13.56      5.06 o
   1   8   8       20.15       16.31      5.27 o
   2   8   8        3.17       -1.21      3.78 o
   3   8   8        2.11       -1.77      4.16 o
   4   8   8        4.47        0.06      4.96 o
  -4   9   8        6.03        1.47      9.76 o
  -3   9   8       43.75       48.03     10.45 o
  -2   9   8      140.06      120.79     15.15 o
  -1   9   8       23.07       30.33      8.75 o
   0   9   8      137.29      133.12     13.68 o
   1   9   8       44.76       45.24      8.18 o
   2   9   8        6.51        3.44      5.12 o
   3   9   8       11.82        7.33      5.65 o
  -2  10   8        1.24        6.62      6.86 o
  -1  10   8       63.60       65.80     12.63 o
   0  10   8       12.63        3.64      6.34 o
   1  10   8       14.51       17.79      7.86 o
  -7   0   9        5.97        5.36      8.52 o
  -5   0   9     2365.18     2380.58     63.94 o
  -3   0   9        5.36       11.92      6.32 o
  -1   0   9      180.20      198.36     14.48 o
   1   0   9      977.76      996.52     30.80 o
   3   0   9        6.73        3.36      2.90 o
   5   0   9      257.60      293.24     46.34 o
  -7   1   9        0.62        2.75      5.50 o
  -6   1   9       11.09        9.24      5.70 o
  -5   1   9       50.01       60.81      9.83 o
  -4   1   9       41.14       41.32      5.68 o
  -3   1   9       54.75       60.21      7.96 o
  -2   1   9       16.39       26.99      5.22 o
  -1   1   9       27.38       38.51      5.71 o
   0   1   9        3.68        2.88      2.47 o
   1   1   9      391.35      420.92     14.24 o
   2   1   9       17.24       23.82      4.08 o
   3   1   9       17.46       15.94      3.07 o
   4   1   9       44.17       47.24      7.46 o
   5   1   9        9.30       15.42      4.98 o
   6   1   9        0.38        0.19      5.22 o
  -7   2   9       50.33       64.15     11.73 o
  -6   2   9        0.12        0.74      5.64 o
  -5   2   9      207.02      219.30     14.72 o
  -4   2   9       51.44       46.92      6.03 o
  -3   2   9       75.24       72.40      6.97 o
  -2   2   9      417.77      470.77     17.20 o
  -1   2   9      317.61      327.35     20.64 o
   0   2   9      276.57      265.16      9.66 o
   1   2   9      163.17      165.41     11.44 o
   2   2   9      148.14      149.68      6.41 o
   3   2   9      474.02      466.24     23.97 o
   4   2   9       13.60        9.50      5.20 o
   5   2   9       33.08       33.13      8.31 o
   6   2   9       22.98       21.82      7.94 o
  -7   3   9        0.41        1.46      4.42 o
  -6   3   9       10.65        7.82      4.63 o
  -5   3   9       21.56       19.24      5.33 o
  -4   3   9       57.66       61.03      7.11 o
  -3   3   9      111.13      113.42      8.92 o
  -2   3   9      247.80      260.43     10.36 o
  -1   3   9       89.55      106.70      6.96 o
   0   3   9        0.03       -0.21      2.03 o
   1   3   9      164.99      180.06     16.75 o
   2   3   9      666.63      622.53     84.10 o
   3   3   9      125.69      129.86     11.67 o
   4   3   9       48.34       53.19     18.31 o
   5   3   9        1.23        1.42      5.03 o
   6   3   9       48.78       69.52     12.29 o
  -7   4   9       14.95        7.84      5.64 o
  -6   4   9        1.48       -3.33      4.03 o
  -5   4   9      113.21      117.96     10.73 o
  -4   4   9        0.01        0.14      2.51 o
  -3   4   9      517.22      484.83     26.14 o
  -2   4   9      243.18      240.88     11.96 o
  -1   4   9       21.88       20.54      3.58 o
   0   4   9      327.30      322.97     11.42 o
   1   4   9       41.17       44.13      8.25 o
   2   4   9      441.92      421.78     36.53 o
   3   4   9      226.53      223.47     29.10 o
   4   4   9       22.41       15.27      7.56 o
   5   4   9       11.74       13.59      6.45 o
   6   4   9        0.00       -0.99      5.54 o
  -6   5   9        0.62       -0.01      5.53 o
  -5   5   9        0.05       -3.31      3.47 o
  -4   5   9       40.36       48.61      5.38 o
  -3   5   9        0.71        0.81      2.78 o
  -2   5   9        0.10        0.92      2.46 o
  -1   5   9       28.17       29.08      5.43 o
   0   5   9       38.48       40.94      6.04 o
   1   5   9        4.52        3.21      3.55 o
   2   5   9        0.07        1.45      3.76 o
   3   5   9      346.45      367.85     21.86 o
   4   5   9       46.81       43.22      9.58 o
   5   5   9        0.35        2.11      5.27 o
  -6   6   9        5.75       10.39      6.99 o
  -5   6   9       21.73       21.14      7.27 o
  -4   6   9       26.46       24.36      4.87 o
  -3   6   9      156.96      170.33      9.07 o
  -2   6   9       22.91       24.98      5.49 o
  -1   6   9        0.62       -0.24      3.00 o
   0   6   9       63.96       62.62      7.86 o
   1   6   9       39.10       47.07      7.04 o
   2   6   9      190.20      192.23     11.60 o
   3   6   9      462.35      493.59     23.11 o
   4   6   9       14.17       22.28      6.17 o
   5   6   9       17.02        8.38      7.01 o
  -5   7   9       51.54       65.01     11.31 o
  -4   7   9       34.81       30.73      6.57 o
  -3   7   9        1.25       -0.23      3.69 o
  -2   7   9       45.60       49.62      7.29 o
  -1   7   9       30.98       31.25      6.29 o
   0   7   9      195.01      194.25     11.79 o
   1   7   9       47.92       55.91      7.95 o
   2   7   9       61.96       69.27      8.90 o
   3   7   9        4.41        0.42      4.26 o
   4   7   9        0.77        1.90      4.68 o
  -5   8   9        0.50       10.17     10.27 o
  -4   8   9        2.02        5.50      8.98 o
  -3   8   9        8.16        3.19      5.40 o
  -2   8   9        1.03        0.64      3.74 o
  -1   8   9       51.66       53.26      8.85 o
   0   8   9       39.58       35.75      6.81 o
   1   8   9        6.41        2.37      4.27 o
   2   8   9        4.04        4.69      4.64 o
   3   8   9      164.29      186.24     14.44 o
  -4   9   9       14.94       24.38     13.34 o
  -3   9   9        0.19       -4.92      5.21 o
  -2   9   9       81.67       71.55     12.38 o
  -1   9   9        4.27        5.11      5.90 o
   0   9   9        7.22        7.66      5.10 o
   1   9   9       64.71       45.82     10.29 o
   2   9   9       81.60       88.12     11.11 o
  -1  10   9        5.03        5.25      6.75 o
   0  10   9       61.43       65.62     12.68 o
  -6   0  10      170.25      158.16     19.62 o
  -4   0  10       37.43       46.34     11.64 o
  -2   0  10     1984.21     2025.30     48.40 o
   0   0  10       77.52       86.39     10.45 o
   2   0  10        1.30        4.77      4.90 o
   4   0  10      378.19      307.69     54.31 o
   6   0  10       52.85       73.65     16.96 o
  -7   1  10        3.12        6.60      6.53 o
  -6   1  10       40.88       34.95      8.86 o
  -5   1  10      200.28      211.99     14.76 o
  -4   1  10        1.55       -0.36      3.46 o
  -3   1  10        6.31        7.43      4.06 o
  -2   1  10      227.11      225.93     11.94 o
  -1   1  10      316.34      319.92     13.38 o
   0   1  10       24.37       24.51      4.97 o
   1   1  10        0.46        2.12      2.68 o
   2   1  10       32.73       42.80     11.30 o
   3   1  10        8.88        8.05      2.64 o
   4   1  10      152.45      137.52      8.28 o
   5   1  10       25.28       13.26      7.36 o
   6   1  10        4.26        2.18      5.66 o
  -7   2  10        2.47        5.36      5.88 o
  -6   2  10        1.40        5.75      5.74 o
  -5   2  10      132.80      124.29     13.41 o
  -4   2  10       20.72       18.42      4.54 o
  -3   2  10      152.83      160.17      9.08 o
  -2   2  10       77.21       68.46      6.72 o
  -1   2  10       20.00       28.78      4.42 o
   0   2  10       40.69       41.79      5.10 o
   1   2  10       29.56       32.26      4.61 o
   2   2  10      178.53      177.45     16.17 o
   3   2  10        1.62        1.02      3.82 o
   4   2  10       14.45        8.87      5.15 o
   5   2  10       14.50        7.70      5.55 o
   6   2  10       35.32       46.25     10.63 o
  -7   3  10       11.15        6.83      6.61 o
  -6   3  10        3.00       -0.32      4.85 o
  -5   3  10      467.64      487.97     21.96 o
  -4   3  10       15.79       13.55      5.09 o
  -3   3  10      116.08      118.39      8.18 o
  -2   3  10       90.40       97.11      7.72 o
  -1   3  10      191.20      178.86     14.85 o
   0   3  10      279.09      271.68     11.53 o
   1   3  10        0.98        2.94      2.53 o
   2   3  10       50.31       63.48      8.96 o
   3   3  10        6.75        8.03      5.55 o
   4   3  10       37.36       38.39      8.31 o
   5   3  10       51.88       48.48     10.09 o
   6   3  10       36.72       60.88     12.02 o
  -7   4  10        1.70       -0.84      4.83 o
  -6   4  10       23.55       17.27      6.03 o
  -5   4  10       73.88       94.30     18.65 o
  -4   4  10      262.44      258.78     14.73 o
  -3   4  10      180.24      183.18     10.18 o
  -2   4  10        5.12        3.97      2.76 o
  -1   4  10       15.08       10.32      3.21 o
   0   4  10        2.49        3.00      3.80 o
   1   4  10       98.03      122.00     11.44 o
   2   4  10       45.05       38.59      7.72 o
   3   4  10      324.80      325.25     23.72 o
   4   4  10       23.25       25.38      7.41 o
   5   4  10       36.83       55.73     12.19 o
  -6   5  10        0.19       -3.88      3.88 o
  -5   5  10       12.73       13.18      5.14 o
  -4   5  10      246.41      251.39     10.90 o
  -3   5  10      371.07      375.53     14.38 o
  -2   5  10      105.93      105.99      7.65 o
  -1   5  10       36.11       43.12      6.59 o
   0   5  10       15.09       10.81      4.23 o
   1   5  10       60.81       54.12      7.40 o
   2   5  10      418.10      416.28     33.16 o
   3   5  10      843.39      857.63     72.96 o
   4   5  10       18.54       16.69      6.65 o
   5   5  10       32.80       20.14     11.39 o
  -6   6  10        1.50        5.68      9.30 o
  -5   6  10        1.44        1.03      4.26 o
  -4   6  10       39.77       43.17      6.13 o
  -3   6  10      177.48      171.54      9.28 o
  -2   6  10       46.17       51.75      7.28 o
  -1   6  10      164.05      146.38     10.50 o
   0   6  10        0.07       -2.82      2.87 o
   1   6  10      208.01      213.78     19.89 o
   2   6  10       17.94       28.56      6.13 o
   3   6  10        7.66        5.19      5.89 o
   4   6  10       12.60        8.94      6.37 o
  -5   7  10        1.91        5.45      5.70 o
  -4   7  10        0.06       -4.70      4.70 o
  -3   7  10        0.00       -1.53      3.44 o
  -2   7  10       35.59       42.30      7.10 o
  -1   7  10        7.70       14.23      4.83 o
   0   7  10       18.60       20.04      5.78 o
   1   7  10       34.80       30.70      6.54 o
   2   7  10        3.42        6.53      4.70 o
   3   7  10       16.94       13.36      6.89 o
   4   7  10        2.42        7.16      6.37 o
  -4   8  10       13.08        8.21      6.47 o
  -3   8  10        0.54        1.62      5.35 o
  -2   8  10       15.13       11.58      5.16 o
  -1   8  10        4.85        3.25      4.47 o
   0   8  10        1.94        5.12      4.52 o
   1   8  10       82.74       73.25     12.20 o
   2   8  10        0.05        0.91      4.32 o
   3   8  10      104.75      125.08     16.01 o
  -3   9  10        4.48        4.78      6.43 o
  -2   9  10        1.54        4.11      6.19 o
  -1   9  10        2.51       -3.11      5.19 o
   0   9  10        7.24        8.45      5.20 o
   1   9  10        0.84        2.11      4.87 o
   2   9  10       65.73       77.95     10.75 o
  -7   0  11        0.75        3.57      8.80 o
  -5   0  11      104.61      122.69     19.11 o
  -3   0  11        3.08        6.51      6.23 o
  -1   0  11      103.88      105.28     12.42 o
   1   0  11       17.69       11.41      5.96 o
   3   0  11       23.07       21.12      4.62 o
   5   0  11        1.18       -0.78      6.37 o
  -7   1  11        0.03       -0.62      5.63 o
  -6   1  11       17.61       15.72      6.99 o
  -5   1  11        7.06       10.05      5.53 o
  -4   1  11        1.75        6.39      4.84 o
  -3   1  11      100.51      110.15     11.37 o
  -2   1  11       19.77       21.87      5.60 o
  -1   1  11      103.02       99.82      9.07 o
   0   1  11      410.64      423.37     15.79 o
   1   1  11      929.42      945.85     23.57 o
   2   1  11       18.32       22.48      4.51 o
   3   1  11        9.00        8.44      2.87 o
   4   1  11       47.29       44.64      8.67 o
   5   1  11       36.81       42.03      9.10 o
   6   1  11      134.11      180.39     26.31 o
  -7   2  11        4.02        3.92      5.99 o
  -6   2  11      507.63      504.70     24.29 o
  -5   2  11       35.07       39.60     11.87 o
  -4   2  11        0.32        1.40      3.22 o
  -3   2  11        3.06       -0.66      2.42 o
  -2   2  11       11.81        8.76      3.52 o
  -1   2  11      100.77       94.26      8.06 o
   0   2  11      307.08      300.09     11.30 o
   1   2  11       40.56       34.16      5.12 o
   2   2  11       50.35       46.82      6.11 o
   3   2  11        0.62        1.18      3.88 o
   4   2  11       41.23       23.55      7.10 o
   5   2  11       13.29       10.81      6.12 o
  -7   3  11        2.72       -0.87      5.53 o
  -6   3  11       81.89       94.40     13.24 o
  -5   3  11      215.21      227.81     15.70 o
  -4   3  11      214.35      224.29     11.55 o
  -3   3  11      259.61      262.96     11.85 o
  -2   3  11       48.68       43.45      6.05 o
  -1   3  11        9.11       11.49      3.68 o
   0   3  11        0.29        1.00      2.57 o
   1   3  11      994.68      844.26     35.70 o
   2   3  11      209.31      196.20     18.81 o
   3   3  11      277.55      262.48     15.75 o
   4   3  11       16.96       15.68      6.45 o
   5   3  11        0.01       -2.13      4.73 o
  -7   4  11       10.67       15.58      7.97 o
  -6   4  11        5.89        4.46      5.88 o
  -5   4  11       28.56       27.76     10.50 o
  -4   4  11       41.13       47.64      6.91 o
  -3   4  11      302.62      312.63     19.28 o
  -2   4  11      241.34      248.25     11.36 o
  -1   4  11       36.13       33.19      5.28 o
   0   4  11       47.71       32.56      7.22 o
   1   4  11      254.43      245.01     15.13 o
   2   4  11      247.01      221.17     25.18 o
   3   4  11        2.74        5.08      4.95 o
   4   4  11       37.45       37.28      8.97 o
   5   4  11       12.89        6.90      6.59 o
  -6   5  11       18.26       20.74      7.80 o
  -5   5  11       22.00       13.66      6.54 o
  -4   5  11       15.84       11.40      4.65 o
  -3   5  11        8.52        5.84      3.38 o
  -2   5  11        1.29       -0.66      2.64 o
  -1   5  11       37.50       28.07      5.84 o
   0   5  11      145.76      166.84     18.75 o
   1   5  11       58.52       71.70     15.47 o
   2   5  11       25.46       22.76      6.89 o
   3   5  11      144.07      133.60     20.90 o
   4   5  11       87.56       84.63     15.01 o
   5   5  11       42.89       64.86     12.34 o
  -6   6  11       13.33       25.57     12.05 o
  -5   6  11       11.33       10.02      6.33 o
  -4   6  11       14.27       17.42      4.60 o
  -3   6  11       61.50       74.30      8.99 o
  -2   6  11       11.22        8.49      4.23 o
  -1   6  11       60.08       51.77      7.41 o
   0   6  11      110.40       97.45     12.93 o
   1   6  11       19.60       19.01      5.31 o
   2   6  11       40.51       49.09      9.63 o
   3   6  11       43.38       56.02     16.59 o
   4   6  11        0.24       -0.14      5.39 o
  -5   7  11       18.72       17.03      7.70 o
  -4   7  11        0.03       -0.74      4.18 o
  -3   7  11       23.06       20.48      5.91 o
  -2   7  11       13.12       12.55      5.03 o
  -1   7  11       11.95        0.26      3.92 o
   0   7  11        6.12        5.43      4.32 o
   1   7  11      222.73      225.15     17.01 o
   2   7  11        0.02        0.13      4.60 o
   3   7  11       71.02       68.87     12.13 o
  -4   8  11        6.93        4.74      6.43 o
  -3   8  11        2.52        0.14      5.15 o
  -2   8  11       11.14       11.56      5.54 o
  -1   8  11      197.05      200.40     29.03 o
   0   8  11        0.01       -2.57      3.72 o
   1   8  11        5.28        0.48      4.58 o
   2   8  11        4.12        4.25      5.06 o
  -3   9  11       65.07       61.27     14.18 o
  -2   9  11       26.53       27.94      9.02 o
  -1   9  11        1.01        3.38      5.00 o
   0   9  11       14.56       14.92      6.37 o
   1   9  11        2.53       -0.28      4.86 o
  -6   0  12       10.86       20.90     11.09 o
  -4   0  12       79.02       85.93     15.86 o
  -2   0  12      275.81      238.28     18.97 o
   0   0  12      221.82      239.24     17.92 o
   2   0  12      246.03      238.00     19.39 o
   4   0  12      115.17      107.25     12.40 o
  -7   1  12        2.84        2.44      5.99 o
  -6   1  12      463.57      431.07     22.92 o
  -5   1  12       22.17       20.02      6.64 o
  -4   1  12       14.19       22.12      6.65 o
  -3   1  12      164.99      170.09     12.48 o
  -2   1  12      327.55      341.69     16.09 o
  -1   1  12        4.68        5.52      3.91 o
   0   1  12       18.37       19.90      5.27 o
   1   1  12      238.39      240.10     12.96 o
   2   1  12       44.43       50.48      6.61 o
   3   1  12        4.46        0.10      3.06 o
   4   1  12       84.80       71.41     10.51 o
   5   1  12        4.41        9.21      6.03 o
  -7   2  12        1.03       -0.20      5.96 o
  -6   2  12       98.71      118.70     14.87 o
  -5   2  12        3.17        4.00      4.85 o
  -4   2  12        3.12        3.74      3.47 o
  -3   2  12       31.46       36.11      5.92 o
  -2   2  12        1.71        2.19      2.86 o
  -1   2  12      130.19      122.94      8.14 o
   0   2  12       31.83       29.73      5.08 o
   1   2  12      467.58      454.99     17.50 o
   2   2  12       25.65       26.68      6.80 o
   3   2  12      200.66      177.02     16.55 o
   4   2  12       31.90       29.01      7.59 o
   5   2  12       22.02       34.84      9.99 o
  -7   3  12        0.01        1.85      6.01 o
  -6   3  12        0.17        1.70      5.75 o
  -5   3  12       20.30       18.92      6.80 o
  -4   3  12       25.41       24.21      5.50 o
  -3   3  12      198.78      195.09     10.87 o
  -2   3  12        2.38        1.64      3.00 o
  -1   3  12       41.34       39.16      5.72 o
   0   3  12      117.16      120.19      8.82 o
   1   3  12      163.52      177.25     24.34 o
   2   3  12       81.46       86.41     11.17 o
   3   3  12       13.05        7.87      5.38 o
   4   3  12        1.50        6.83      5.33 o
   5   3  12        2.43        5.64      7.15 o
  -6   4  12       51.79       55.35     11.07 o
  -5   4  12       89.36      108.08     13.66 o
  -4   4  12       15.37        8.88      4.33 o
  -3   4  12       18.92       15.90      4.84 o
  -2   4  12        9.05        7.52      3.85 o
  -1   4  12       14.22       10.92      4.15 o
   0   4  12      233.13      224.94     18.72 o
   1   4  12      356.50      336.59     21.50 o
   2   4  12      146.49      149.07     12.91 o
   3   4  12       65.81       70.82     11.06 o
   4   4  12        1.80        1.58      4.76 o
   5   4  12       10.27       17.09      7.77 o
  -6   5  12       76.14       76.35     12.65 o
  -5   5  12      107.25      117.46     14.32 o
  -4   5  12      292.24      293.83     15.01 o
  -3   5  12      215.99      206.87     11.68 o
  -2   5  12       36.85       36.15      8.66 o
  -1   5  12       24.61       16.58      5.84 o
   0   5  12       13.33       17.90      6.38 o
   1   5  12      204.66      185.45     14.19 o
   2   5  12      273.31      288.09     23.12 o
   3   5  12       22.01       19.62      7.02 o
   4   5  12        3.05        2.93      5.32 o
  -5   6  12        0.03       -3.44      4.86 o
  -4   6  12       24.87       39.70      7.33 o
  -3   6  12        0.11        4.17      3.98 o
  -2   6  12       19.52       12.25      4.75 o
  -1   6  12       75.86       73.83     10.48 o
   0   6  12       76.79       68.56     12.47 o
   1   6  12        0.02        2.94      4.65 o
   2   6  12        1.09        7.08      5.57 o
   3   6  12        2.02       -0.80      5.03 o
   4   6  12        9.98       12.56      7.33 o
  -4   7  12       31.84       43.34      8.00 o
  -3   7  12       81.67       87.55     10.40 o
  -2   7  12        1.13       -3.68      3.68 o
  -1   7  12       16.84       10.70      5.11 o
   0   7  12       27.78       23.46      6.20 o
   1   7  12       34.89       41.24      9.23 o
   2   7  12      226.15      239.29     36.78 o
   3   7  12       22.06       29.70      9.34 o
  -4   8  12       33.97       29.50      9.33 o
  -3   8  12        1.67        5.64      6.24 o
  -2   8  12        8.25        7.56      4.97 o
  -1   8  12        2.32        1.96      4.51 o
   0   8  12       71.10       53.48      8.86 o
   1   8  12       14.92       14.94      7.44 o
   2   8  12        8.51        4.23      6.56 o
  -2   9  12       31.02       30.35      9.64 o
  -1   9  12        0.87       -0.67      4.60 o
   0   9  12       15.06        9.43      7.01 o
  -7   0  13       16.17       16.73     11.18 o
  -5   0  13        5.85        4.58      7.33 o
  -3   0  13       53.64       69.57     14.44 o
  -1   0  13       43.24       40.56     10.27 o
   1   0  13        4.85        8.20      6.05 o
   3   0  13      414.07      343.32     18.14 o
  -7   1  13       14.07       13.07      7.42 o
  -6   1  13       20.83       22.69      8.01 o
  -5   1  13       93.27       96.33     12.92 o
  -4   1  13        2.06       -0.24      4.16 o
  -3   1  13      139.42      171.14     17.28 o
  -2   1  13       13.82       15.70      7.47 o
  -1   1  13       50.96       51.99      8.05 o
   0   1  13        3.07        2.93      3.84 o
   1   1  13       53.03       59.31      7.12 o
   2   1  13        5.08        1.45      2.98 o
   3   1  13       53.96       55.75      9.21 o
   4   1  13        0.15        0.29      4.75 o
   5   1  13       44.49       77.88     12.36 o
  -7   2  13        4.92        2.16      6.50 o
  -6   2  13       34.69       36.06      9.25 o
  -5   2  13       66.40       90.46     12.79 o
  -4   2  13        0.03       -1.15      3.02 o
  -3   2  13       78.32       86.03      8.94 o
  -2   2  13       43.69       46.01      6.59 o
  -1   2  13       35.80       34.21      5.56 o
   0   2  13      716.05      690.25     24.10 o
   1   2  13       19.44       22.54      4.89 o
   2   2  13        0.99        4.95      6.55 o
   3   2  13        6.61        2.04      4.64 o
   4   2  13       11.95        9.56      5.92 o
   5   2  13        5.51        3.54      6.24 o
  -6   3  13       13.69       21.18      8.13 o
  -5   3  13      146.50      145.54     15.68 o
  -4   3  13        4.91        4.17      3.95 o
  -3   3  13       14.99       11.98      4.44 o
  -2   3  13       27.28       32.42      5.92 o
  -1   3  13        0.34       -0.95      2.99 o
   0   3  13       23.63       25.15      5.15 o
   1   3  13      155.13      141.63     12.87 o
   2   3  13       88.57       81.39     16.55 o
   3   3  13        8.99       13.85      6.17 o
   4   3  13       42.92       35.58      9.02 o
   5   3  13        0.14       -3.88      5.36 o
  -6   4  13       41.17       41.49     10.21 o
  -5   4  13       13.71       12.85      6.51 o
  -4   4  13        0.01       -0.39      3.49 o
  -3   4  13      145.78      134.95     10.52 o
  -2   4  13        3.13        3.36      3.41 o
  -1   4  13        2.87        2.70      4.37 o
   0   4  13      216.02      203.38     14.47 o
   1   4  13       13.95       11.76      5.75 o
   2   4  13        8.85        8.41      5.64 o
   3   4  13        0.66        0.01      4.63 o
   4   4  13        1.63        1.93      5.39 o
  -6   5  13      103.13      121.86     16.07 o
  -5   5  13        1.07        1.44      5.13 o
  -4   5  13        4.66        4.49      4.24 o
  -3   5  13        1.99       -1.59      3.35 o
  -2   5  13       89.70       92.94     12.88 o
  -1   5  13       31.67       20.51      6.56 o
   0   5  13      238.71      252.23     16.70 o
   1   5  13        2.82        1.16      4.05 o
   2   5  13       53.14       59.31     10.75 o
   3   5  13        1.26       -3.07      4.69 o
   4   5  13       74.75       76.62     19.11 o
  -5   6  13       13.38       16.73      7.69 o
  -4   6  13      105.74       99.10     13.28 o
  -3   6  13       66.55       59.16     10.23 o
  -2   6  13        0.29       -3.12      3.74 o
  -1   6  13        4.90        2.33      4.78 o
   0   6  13       14.02        6.04      5.36 o
   1   6  13       24.17       26.98      8.11 o
   2   6  13       82.21       65.49     11.65 o
   3   6  13        2.58        8.10      6.49 o
  -4   7  13       66.31       53.89     10.92 o
  -3   7  13        0.14       -0.36      4.10 o
  -2   7  13       61.46       55.81      8.55 o
  -1   7  13        2.02        2.11      4.23 o
   0   7  13        3.23        1.61      4.64 o
   1   7  13       56.54       49.93     10.41 o
   2   7  13       45.05       64.66     12.02 o
  -3   8  13        0.93        0.13      4.64 o
  -2   8  13        3.31        2.74      4.78 o
  -1   8  13        4.36        2.77      4.98 o
   0   8  13       12.60       12.80      6.12 o
   1   8  13       13.93        4.27      6.57 o
  -6   0  14        2.07        5.64      9.30 o
  -4   0  14       32.88       24.20      9.85 o
  -2   0  14       65.77       64.81     13.29 o
   0   0  14      666.99      695.22     32.95 o
   2   0  14       26.31       14.71      7.70 o
  -6   1  14       51.91       58.40     11.38 o
  -5   1  14        9.14        5.56      5.71 o
  -4   1  14        7.48        5.85      4.87 o
  -3   1  14        8.23        7.38      4.94 o
  -2   1  14       15.34       14.68      5.80 o
  -1   1  14       48.63       44.56      7.95 o
   0   1  14     1120.70     1149.32     29.64 o
   1   1  14       11.81       10.06      4.03 o
   2   1  14        0.01       -1.56      2.82 o
   3   1  14        2.51       -0.03      4.24 o
   4   1  14       35.57       44.10      9.51 o
  -6   2  14       74.42      105.46     14.90 o
  -5   2  14      112.52      127.00     15.07 o
  -4   2  14        1.11        1.75      3.69 o
  -3   2  14       43.76       40.01      6.74 o
  -2   2  14       21.87       23.52      5.28 o
  -1   2  14      187.57      176.84     10.52 o
   0   2  14      718.62      763.30     31.33 o
   1   2  14      113.68      112.60      9.20 o
   2   2  14        0.03        1.55      4.61 o
   3   2  14      231.14      252.83     16.81 o
   4   2  14        0.59       -1.00      4.76 o
  -6   3  14        4.77        8.85      7.00 o
  -5   3  14       26.01       28.70      8.42 o
  -4   3  14       12.47        8.96      4.61 o
  -3   3  14       45.06       46.67      7.05 o
  -2   3  14       11.78       10.89      4.40 o
  -1   3  14        0.00        0.81      3.26 o
   0   3  14       76.71       71.07     10.43 o
   1   3  14      293.37      306.78     17.86 o
   2   3  14       20.47       22.69      9.90 o
   3   3  14       61.49       56.48     10.36 o
   4   3  14        4.64        5.47      6.17 o
  -6   4  14       36.01       47.09     10.84 o
  -5   4  14       60.77       57.70     10.81 o
  -4   4  14       45.19       47.00      7.69 o
  -3   4  14        2.86        3.17      3.66 o
  -2   4  14        8.77       10.02      4.24 o
  -1   4  14       18.98       12.14      5.82 o
   0   4  14       12.16        4.10      4.74 o
   1   4  14        0.87       -2.36      4.17 o
   2   4  14      116.63      100.65     18.84 o
   3   4  14       24.36       20.08      7.87 o
   4   4  14       56.82       65.96     12.22 o
  -5   5  14       15.80       12.30      7.31 o
  -4   5  14      190.19      188.80     12.49 o
  -3   5  14        0.34        2.41      4.60 o
  -2   5  14        4.64        5.22      5.10 o
  -1   5  14        8.22        5.86      5.36 o
   0   5  14       42.38       32.88      8.24 o
   1   5  14       19.87       25.08      7.97 o
   2   5  14       17.74       11.55      8.94 o
   3   5  14        7.57        0.89      5.88 o
  -5   6  14        0.55        2.36      6.25 o
  -4   6  14        9.65       14.71      7.05 o
  -3   6  14       35.29       31.08      8.58 o
  -2   6  14       19.04       18.96      7.11 o
  -1   6  14        4.61        3.93      5.29 o
   0   6  14       11.20        1.68      5.20 o
   1   6  14        0.09        0.49      4.97 o
   2   6  14       89.35       89.23     19.52 o
   3   6  14        8.89        5.37      6.90 o
  -4   7  14       99.62       94.93     13.95 o
  -3   7  14       34.10       24.69      8.52 o
  -2   7  14        9.06        2.72      6.00 o
  -1   7  14       50.11       38.74      9.45 o
   0   7  14        3.18        1.47      5.45 o
   1   7  14        9.89        6.04      6.25 o
   2   7  14      208.82      261.47     28.60 o
  -2   8  14        1.71       -0.99      4.60 o
  -1   8  14       44.10       55.24     11.36 o
   0   8  14       45.71       47.39     11.11 o
  -5   0  15        0.01       -2.89      6.42 o
  -3   0  15      232.05      236.54     22.55 o
  -1   0  15      668.14      631.79     32.86 o
   1   0  15       11.92        2.66      5.96 o
   3   0  15        9.77        4.83      4.94 o
  -6   1  15       22.57       24.02     11.02 o
  -5   1  15        0.55       -3.96      4.71 o
  -4   1  15        0.00        1.65      4.48 o
  -3   1  15       15.13       21.31      6.80 o
  -2   1  15        2.43       -0.39      3.98 o
  -1   1  15       10.92       10.55      5.30 o
   0   1  15      526.17      559.64     21.81 o
   1   1  15       34.80       36.02      6.52 o
   2   1  15        7.71        5.05      4.74 o
   3   1  15       61.57       51.46      9.77 o
   4   1  15        0.00       -1.76      4.91 o
  -6   2  15       16.36       15.73      7.53 o
  -5   2  15       54.18       57.75     11.00 o
  -4   2  15      125.13      119.45     11.46 o
  -3   2  15       15.01       12.58      4.87 o
  -2   2  15        1.51       -1.00      3.01 o
  -1   2  15        0.51       -0.74      3.00 o
   0   2  15       76.54       75.70      8.54 o
   1   2  15      246.23      226.20     15.61 o
   2   2  15        5.75       -0.05      4.43 o
   3   2  15        1.62        2.57      7.38 o
   4   2  15        6.42        5.98      5.98 o
  -6   3  15       20.42       25.49      9.19 o
  -5   3  15        3.97       -0.33      5.69 o
  -4   3  15        6.72        0.86      4.30 o
  -3   3  15       12.72       10.39      4.67 o
  -2   3  15        0.16        3.61      3.80 o
  -1   3  15        0.23        1.53      3.61 o
   0   3  15      121.33      125.49     28.35 o
   1   3  15        2.16        2.21      4.34 o
   2   3  15       24.91       21.84      7.09 o
   3   3  15        8.51       11.42      6.44 o
   4   3  15       11.09       17.84     11.41 o
  -5   4  15       40.79       37.63      9.62 o
  -4   4  15       98.09      111.19     11.34 o
  -3   4  15       32.28       22.42      5.89 o
  -2   4  15        4.83        6.25      5.09 o
  -1   4  15      276.61      265.60     23.01 o
   0   4  15        5.38        1.65      4.60 o
   1   4  15       28.66       30.00      8.16 o
   2   4  15        9.47        5.47      5.85 o
   3   4  15        0.34        2.29      5.45 o
  -5   5  15        2.91        0.60      5.73 o
  -4   5  15       27.95       24.30      6.57 o
  -3   5  15       13.01        3.47      7.26 o
  -2   5  15       23.42       22.14      7.26 o
  -1   5  15       40.35       37.87     10.31 o
   0   5  15        0.09       -3.19      4.59 o
   1   5  15        1.19       -1.23      4.33 o
   2   5  15      107.06       96.79     13.93 o
   3   5  15       23.92       22.21      8.55 o
  -4   6  15        1.34        0.88      5.51 o
  -3   6  15        3.54        0.26      5.01 o
  -2   6  15       46.65       48.36     10.06 o
  -1   6  15        8.47       -0.31      5.06 o
   0   6  15        4.87        0.74      5.05 o
   1   6  15      105.67      115.48     15.28 o
   2   6  15       12.51        9.27      7.02 o
  -3   7  15        1.59       -1.18      5.07 o
  -2   7  15        0.12       -1.00      5.34 o
  -1   7  15        0.01       -1.46      5.18 o
   0   7  15        0.58       -4.69      4.69 o
   1   7  15        9.26        6.27      6.81 o
  -6   0  16        2.62        2.02      8.57 o
  -4   0  16        6.57        3.12      7.97 o
  -2   0  16       10.21       11.78      8.07 o
   0   0  16       88.85       82.45     16.09 o
   2   0  16        8.87        7.52      7.79 o
  -6   1  16       86.16       89.39     14.40 o
  -5   1  16        7.41        8.91      6.35 o
  -4   1  16       47.49       48.86      8.10 o
  -3   1  16        6.15        3.56      5.04 o
  -2   1  16        5.19        6.44      4.89 o
  -1   1  16      241.93      239.38     15.97 o
   0   1  16        0.04        1.44      4.08 o
   1   1  16       46.99       37.07      6.70 o
   2   1  16      103.24       97.54     12.89 o
   3   1  16       58.40       54.88     10.61 o
  -6   2  16       78.83       84.70     14.01 o
  -5   2  16        9.95       12.28      7.13 o
  -4   2  16       47.22       46.09      7.87 o
  -3   2  16       83.25       97.87     10.52 o
  -2   2  16        0.70        0.88      3.57 o
  -1   2  16       20.38       19.26      5.26 o
   0   2  16      108.77       92.65      9.82 o
   1   2  16        0.90        2.62      4.94 o
   2   2  16       53.46       46.90      9.57 o
   3   2  16        3.65        2.15      5.65 o
  -5   3  16       44.41       54.63     11.15 o
  -4   3  16        6.84        4.71      4.42 o
  -3   3  16       15.52       14.09      5.20 o
  -2   3  16       18.23       20.99      5.70 o
  -1   3  16      695.83      666.37     44.48 o
   0   3  16       94.89       95.39     12.71 o
   1   3  16       34.58       22.27     13.59 o
   2   3  16        0.02       -1.15      4.60 o
   3   3  16       57.12       65.01     11.84 o
  -5   4  16        1.12        3.20      6.20 o
  -4   4  16        4.27        3.20      4.60 o
  -3   4  16       15.61       21.78      5.91 o
  -2   4  16       71.30       60.08     10.84 o
  -1   4  16       26.59       33.61      8.57 o
   0   4  16       27.65       20.46      7.14 o
   1   4  16        1.68        0.23      4.54 o
   2   4  16       10.91        6.49      5.95 o
   3   4  16       27.00       27.32     12.79 o
  -4   5  16       11.58        5.06      6.24 o
  -3   5  16       10.49        9.87      6.25 o
  -2   5  16        5.33        5.98      5.81 o
  -1   5  16        5.81        2.57      5.23 o
   0   5  16       15.95       14.42      6.81 o
   1   5  16       47.37       51.27     12.65 o
   2   5  16       75.03       99.43     24.84 o
  -4   6  16       17.31       13.12      7.30 o
  -3   6  16       13.26        4.53      6.42 o
  -2   6  16       21.10       25.82      8.50 o
  -1   6  16       62.90       47.26     10.41 o
   0   6  16        0.65       -0.64      5.42 o
   1   6  16       29.38       25.42      9.42 o
  -2   7  16        8.06       15.77      7.75 o
  -1   7  16        0.45       -2.25      5.73 o
   0   7  16        0.40       -1.39      5.90 o
  -5   0  17       30.74       38.64     13.98 o
  -3   0  17       49.01       63.80     15.35 o
  -1   0  17      990.64     1114.53     47.07 o
   1   0  17        0.81        0.27      6.37 o
   3   0  17       14.62        5.36      9.49 o
  -5   1  17       11.32        7.76      6.43 o
  -4   1  17        0.48       -0.29      3.92 o
  -3   1  17        7.52        7.85      7.63 o
  -2   1  17        0.11       -1.13      4.47 o
  -1   1  17      168.24      179.02     14.32 o
   0   1  17       28.03       26.92      6.93 o
   1   1  17       14.72        9.42      4.70 o
   2   1  17       22.49       15.77      7.01 o
   3   1  17        0.40        4.38      5.68 o
  -5   2  17        7.45        5.73      6.48 o
  -4   2  17       21.75       21.25      6.26 o
  -3   2  17        0.43       -0.52      3.87 o
  -2   2  17       54.95       51.90      8.06 o
  -1   2  17      114.28      116.81     11.11 o
   0   2  17       92.72       84.70     12.28 o
   1   2  17        0.06        3.48      4.96 o
   2   2  17       26.28       28.19      8.21 o
   3   2  17        2.44        0.91      5.19 o
  -5   3  17        1.56       -3.30      5.62 o
  -4   3  17        0.79        0.60      4.10 o
  -3   3  17        3.65       -1.68      3.73 o
  -2   3  17       46.58       41.42      7.63 o
  -1   3  17       76.58       86.91     12.74 o
   0   3  17       21.82       22.12      7.48 o
   1   3  17        6.08        8.43      6.05 o
   2   3  17      138.68      156.28     17.05 o
   3   3  17       60.38       64.48     12.22 o
  -4   4  17        9.98        4.79      5.03 o
  -3   4  17        9.87        9.57      6.35 o
  -2   4  17        7.26        9.11      6.21 o
  -1   4  17        1.72        2.56      5.36 o
   0   4  17       23.54       31.87      8.67 o
   1   4  17        0.89       -0.28      5.12 o
   2   4  17       73.71       87.89     14.87 o
  -4   5  17       18.62       31.94      9.52 o
  -3   5  17        3.73        4.49      6.07 o
  -2   5  17       17.20       16.07      7.12 o
  -1   5  17        1.52        0.32      5.41 o
   0   5  17        4.42        3.19      5.84 o
   1   5  17       16.50       10.88      7.05 o
  -3   6  17        4.65        0.75      6.12 o
  -2   6  17        0.08        1.02      9.62 o
  -1   6  17       47.11       38.53     10.31 o
   0   6  17       10.69       10.10      7.28 o
  -4   0  18       84.44       89.00     19.48 o
  -2   0  18        0.82        0.96      7.20 o
   0   0  18      515.99      622.71     36.80 o
   2   0  18        0.01        0.14      7.24 o
  -5   1  18        6.93       12.59      7.50 o
  -4   1  18        8.10        6.48      4.76 o
  -3   1  18        2.04        1.45      4.14 o
  -2   1  18       38.58       31.00      8.65 o
  -1   1  18       91.75      104.14     11.07 o
   0   1  18       45.76       43.76      7.72 o
   1   1  18        3.79       -0.13      4.80 o
   2   1  18        8.59        5.63      6.56 o
  -5   2  18        2.08        3.17      6.32 o
  -4   2  18       16.21       22.73      6.66 o
  -3   2  18       28.26       28.93      7.06 o
  -2   2  18       47.22       48.40      8.02 o
  -1   2  18       93.21       96.45     10.94 o
   0   2  18       18.94       16.08      6.83 o
   1   2  18        0.97       -0.87      4.92 o
   2   2  18       21.29       31.71      9.07 o
  -4   3  18        0.70       -1.99      4.36 o
  -3   3  18        6.06        4.04      4.85 o
  -2   3  18       34.83       31.23      8.65 o
  -1   3  18        4.83        8.44      6.09 o
   0   3  18        4.01        5.35      5.60 o
   1   3  18        1.03        3.65      5.78 o
   2   3  18        3.53        0.01      6.33 o
  -4   4  18       27.14       31.96      7.81 o
  -3   4  18       47.05       54.68     11.23 o
  -2   4  18        2.91        0.89      5.88 o
  -1   4  18       27.10       29.89      8.94 o
   0   4  18        9.30       12.02      6.85 o
   1   4  18        9.07        8.84      6.40 o
  -3   5  18        9.54        0.97      5.86 o
  -2   5  18      115.72      101.70     15.05 o
  -1   5  18       31.30       39.90     10.46 o
   0   5  18        4.65        3.59      6.33 o
  -3   0  19        6.89       11.73     10.36 o
  -1   0  19       46.58       41.89     14.12 o
   1   0  19       55.75      103.49     20.03 o
  -4   1  19       27.28       29.72      7.44 o
  -3   1  19        6.54       12.22      5.67 o
  -2   1  19        0.25        1.26      4.25 o
  -1   1  19      225.99      229.93     21.26 o
   0   1  19        0.21       -0.39      4.13 o
   1   1  19        2.72       -0.74      5.36 o
   2   1  19        3.43       -1.74      8.52 o
  -4   2  19       49.33       41.17      8.31 o
  -3   2  19       17.08       20.30      6.70 o
  -2   2  19       26.59       21.87      6.57 o
  -1   2  19       13.73       10.25      6.52 o
   0   2  19       40.25       29.20      8.83 o
   1   2  19       52.87       56.51     11.34 o
  -4   3  19       23.32       28.15      7.37 o
  -3   3  19       16.90       15.76      6.15 o
  -2   3  19        7.52       12.10      7.09 o
  -1   3  19        2.66        2.80      5.74 o
   0   3  19       32.63       46.96     10.68 o
   1   3  19        1.64        0.14      6.14 o
  -3   4  19        0.79        0.78      5.75 o
  -2   4  19       53.62       39.33     10.29 o
  -1   4  19       13.52       14.89      7.63 o
   0   4  19        0.38       -3.29      5.48 o
  -2   0  20       14.26       16.41     10.95 o
   0   0  20        2.08       -1.47      8.16 o
  -3   1  20        0.46        0.24      4.44 o
  -2   1  20       11.96       10.06      5.34 o
  -1   1  20       59.91       74.00     10.29 o
   0   1  20       37.36       30.70      9.26 o
  -3   2  20        2.77        7.03      5.36 o
  -2   2  20       32.01       42.36      8.64 o
  -1   2  20        0.89       -0.07      5.77 o
   0   2  20        7.92       12.94      7.34 o
  -2   3  20       79.15       74.91     16.06 o
  -1   3  20       15.29       15.88      8.38 o
 
